# Supplementary material for: Roles of Birds and Bats in Early Tropical-Forest Restoration
Source: PLoS One. 2014 Aug 13;9(8):e104656. doi: 10.1371/journal.pone.0104656 (PMC4131887; doi:10.1371/journal.pone.0104656)
Supplement: Data Spreadsheed S1 — Data used for analyses. (XLSX) [file pone.0104656.s003.xlsx]

## Sheet: Book1
ID	PLOT	Block	tmt	HISTORIA.DE.VIDA	animals	group	Months	recruit	richness	re100	ri100	logri100	logre100
1	1	1	C	Late	C-Bats	Late-Bats	16	0	0	0	0	-2.30259	-2.30259
2	1	1	C	Late	C-Birds	Late-Birds	16	0.0310651	0.00147929	3.10651	0.147929	-1.39461	1.16518
3	1	1	C	Late	C-Both	Late-Both	16	0.0236686	0.00147929	2.36686	0.147929	-1.39461	0.902948
4	1	1	C	Pio	C-Bats	Pio -Bats	16	0.00147929	0.00147929	0.147929	0.147929	-1.39461	-1.39461
5	1	1	C	Pio	C-Birds	Pio -Birds	16	0.00443787	0.00443787	0.443787	0.443787	-0.609198	-0.609198
6	1	1	C	Pio	C-Both	Pio -Both	16	0.0281065	0.00443787	2.81065	0.443787	-0.609198	1.06838
7	2	1	P	Late	P-Bats	Late-Bats	16	0	0	0	0	-2.30259	-2.30259
8	2	1	P	Late	P-Birds	Late-Birds	16	0.0035524	0.0017762	0.35524	0.17762	-1.2815	-0.786931
9	2	1	P	Late	P-Both	Late-Both	16	0	0	0	0	-2.30259	-2.30259
10	2	1	P	Pio	P-Bats	Pio -Bats	16	0	0	0	0	-2.30259	-2.30259
11	2	1	P	Pio	P-Birds	Pio -Birds	16	0.0017762	0.0017762	0.17762	0.17762	-1.2815	-1.2815
12	2	1	P	Pio	P-Both	Pio -Both	16	0.0035524	0.0017762	0.35524	0.17762	-1.2815	-0.786931
13	4	2	P	Late	P-Bats	Late-Bats	16	0	0	0	0	-2.30259	-2.30259
14	4	2	P	Late	P-Birds	Late-Birds	16	0.0035524	0	0.35524	0	-2.30259	-0.786931
15	4	2	P	Late	P-Both	Late-Both	16	0	0	0	0	-2.30259	-2.30259
16	4	2	P	Pio	P-Bats	Pio -Bats	16	0	0.0017762	0	0.17762	-1.2815	-2.30259		A	plant number
17	4	2	P	Pio	P-Birds	Pio -Birds	16	0.0035524	0	0.35524	0	-2.30259	-0.786931		B	plot
18	4	2	P	Pio	P-Both	Pio -Both	16	0	0	0	0	-2.30259	-2.30259		C	quarter
19	5	2	P	Late	P-Bats	Late-Bats	16	0	0	0	0	-2.30259	-2.30259		D	treatment	control or planted
20	5	2	P	Late	P-Birds	Late-Birds	16	0.0017762	0.0017762	0.17762	0.17762	-1.2815	-1.2815		E	life history	pioneer or later-successional
21	5	2	P	Late	P-Both	Late-Both	16	0	0	0	0	-2.30259	-2.30259		F	treatment and disperser
22	5	2	P	Pio	P-Bats	Pio -Bats	16	0	0	0	0	-2.30259	-2.30259		G	life history and disperser
23	5	2	P	Pio	P-Birds	Pio -Birds	16	0	0	0	0	-2.30259	-2.30259		H	month after exclosure
24	5	2	P	Pio	P-Both	Pio -Both	16	0	0	0	0	-2.30259	-2.30259		I	recruit density
25	6	2	C	Late	C-Bats	Late-Bats	16	0	0	0	0	-2.30259	-2.30259		J	species density
26	6	2	C	Late	C-Birds	Late-Birds	16	0	0.00147929	0	0.147929	-1.39461	-2.30259		K	recruit density x 100
27	6	2	C	Late	C-Both	Late-Both	16	0	0	0	0	-2.30259	-2.30259		L	species density x 100
28	6	2	C	Pio	C-Bats	Pio -Bats	16	0.00147929	0	0.147929	0	-2.30259	-1.39461		M	log (species density x 100)
29	6	2	C	Pio	C-Birds	Pio -Birds	16	0	0.00147929	0	0.147929	-1.39461	-2.30259		N	log (recruit density x 100)
30	6	2	C	Pio	C-Both	Pio -Both	16	0	0	0	0	-2.30259	-2.30259
31	7	3	P	Late	P-Bats	Late-Bats	16	0	0	0	0	-2.30259	-2.30259
32	7	3	P	Late	P-Birds	Late-Birds	16	0.0071048	0.0035524	0.71048	0.35524	-0.786931	-0.210129
33	7	3	P	Late	P-Both	Late-Both	16	0	0	0	0	-2.30259	-2.30259
34	7	3	P	Pio	P-Bats	Pio -Bats	16	0.0017762	0.0017762	0.17762	0.17762	-1.2815	-1.2815
35	7	3	P	Pio	P-Birds	Pio -Birds	16	0	0	0	0	-2.30259	-2.30259
36	7	3	P	Pio	P-Both	Pio -Both	16	0	0	0	0	-2.30259	-2.30259
37	8	3	C	Late	C-Bats	Late-Bats	16	0	0	0	0	-2.30259	-2.30259
38	8	3	C	Late	C-Birds	Late-Birds	16	0.00443787	0.00295858	0.443787	0.295858	-0.9267	-0.609198
39	8	3	C	Late	C-Both	Late-Both	16	0.00443787	0.00147929	0.443787	0.147929	-1.39461	-0.609198
40	8	3	C	Pio	C-Bats	Pio -Bats	16	0	0	0	0	-2.30259	-2.30259
41	8	3	C	Pio	C-Birds	Pio -Birds	16	0	0	0	0	-2.30259	-2.30259
42	8	3	C	Pio	C-Both	Pio -Both	16	0.00443787	0.00443787	0.443787	0.443787	-0.609198	-0.609198
43	9	3	P	Late	P-Bats	Late-Bats	16	0	0	0	0	-2.30259	-2.30259
44	9	3	P	Late	P-Birds	Late-Birds	16	0.0017762	0.0017762	0.17762	0.17762	-1.2815	-1.2815
45	9	3	P	Late	P-Both	Late-Both	16	0	0	0	0	-2.30259	-2.30259
46	9	3	P	Pio	P-Bats	Pio -Bats	16	0	0	0	0	-2.30259	-2.30259
47	9	3	P	Pio	P-Birds	Pio -Birds	16	0	0	0	0	-2.30259	-2.30259
48	9	3	P	Pio	P-Both	Pio -Both	16	0.0017762	0.0017762	0.17762	0.17762	-1.2815	-1.2815
49	10	4	C	Late	C-Bats	Late-Bats	16	0	0	0	0	-2.30259	-2.30259
50	10	4	C	Late	C-Birds	Late-Birds	16	0.0162722	0.00591716	1.62722	0.591716	-0.36858	0.546513
51	10	4	C	Late	C-Both	Late-Both	16	0.00591716	0.00443787	0.591716	0.443787	-0.609198	-0.36858
52	10	4	C	Pio	C-Bats	Pio -Bats	16	0	0	0	0	-2.30259	-2.30259
53	10	4	C	Pio	C-Birds	Pio -Birds	16	0.00295858	0.00295858	0.295858	0.295858	-0.9267	-0.9267
54	10	4	C	Pio	C-Both	Pio -Both	16	0.00443787	0.00147929	0.443787	0.147929	-1.39461	-0.609198
55	11	4	P	Late	P-Bats	Late-Bats	16	0	0	0	0	-2.30259	-2.30259
56	11	4	P	Late	P-Birds	Late-Birds	16	0.0017762	0.0017762	0.17762	0.17762	-1.2815	-1.2815
57	11	4	P	Late	P-Both	Late-Both	16	0	0	0	0	-2.30259	-2.30259
58	11	4	P	Pio	P-Bats	Pio -Bats	16	0	0	0	0	-2.30259	-2.30259
59	11	4	P	Pio	P-Birds	Pio -Birds	16	0	0	0	0	-2.30259	-2.30259
60	11	4	P	Pio	P-Both	Pio -Both	16	0	0	0	0	-2.30259	-2.30259
61	12	4	P	Late	P-Bats	Late-Bats	16	0	0	0	0	-2.30259	-2.30259
62	12	4	P	Late	P-Birds	Late-Birds	16	0	0	0	0	-2.30259	-2.30259
63	12	4	P	Late	P-Both	Late-Both	16	0	0	0	0	-2.30259	-2.30259
64	12	4	P	Pio	P-Bats	Pio -Bats	16	0	0	0	0	-2.30259	-2.30259
65	12	4	P	Pio	P-Birds	Pio -Birds	16	0	0	0	0	-2.30259	-2.30259
66	12	4	P	Pio	P-Both	Pio -Both	16	0	0	0	0	-2.30259	-2.30259
67	13	5	P	Late	P-Bats	Late-Bats	16	0	0	0	0	-2.30259	-2.30259
68	13	5	P	Late	P-Birds	Late-Birds	16	0	0	0	0	-2.30259	-2.30259
69	13	5	P	Late	P-Both	Late-Both	16	0	0	0	0	-2.30259	-2.30259
70	13	5	P	Pio	P-Bats	Pio -Bats	16	0	0	0	0	-2.30259	-2.30259
71	13	5	P	Pio	P-Birds	Pio -Birds	16	0	0	0	0	-2.30259	-2.30259
72	13	5	P	Pio	P-Both	Pio -Both	16	0	0	0	0	-2.30259	-2.30259
73	14	5	P	Late	P-Bats	Late-Bats	16	0	0	0	0	-2.30259	-2.30259
74	14	5	P	Late	P-Birds	Late-Birds	16	0.0017762	0.0017762	0.17762	0.17762	-1.2815	-1.2815
75	14	5	P	Late	P-Both	Late-Both	16	0	0	0	0	-2.30259	-2.30259
76	14	5	P	Pio	P-Bats	Pio -Bats	16	0	0	0	0	-2.30259	-2.30259
77	14	5	P	Pio	P-Birds	Pio -Birds	16	0	0	0	0	-2.30259	-2.30259
78	14	5	P	Pio	P-Both	Pio -Both	16	0	0	0	0	-2.30259	-2.30259
79	15	5	C	Late	C-Bats	Late-Bats	16	0	0	0	0	-2.30259	-2.30259
80	15	5	C	Late	C-Birds	Late-Birds	16	0.00295858	0.00147929	0.295858	0.147929	-1.39461	-0.9267
81	15	5	C	Late	C-Both	Late-Both	16	0	0	0	0	-2.30259	-2.30259
82	15	5	C	Pio	C-Bats	Pio -Bats	16	0.00295858	0.00147929	0.295858	0.147929	-1.39461	-0.9267
83	15	5	C	Pio	C-Birds	Pio -Birds	16	0.00295858	0.00147929	0.295858	0.147929	-1.39461	-0.9267
84	15	5	C	Pio	C-Both	Pio -Both	16	0.00443787	0.00295858	0.443787	0.295858	-0.9267	-0.609198
85	16	5	P	Late	P-Bats	Late-Bats	16	0	0	0	0	-2.30259	-2.30259
86	16	5	P	Late	P-Birds	Late-Birds	16	0	0	0	0	-2.30259	-2.30259
87	16	5	P	Late	P-Both	Late-Both	16	0	0	0	0	-2.30259	-2.30259
88	16	5	P	Pio	P-Bats	Pio -Bats	16	0	0	0	0	-2.30259	-2.30259
89	16	5	P	Pio	P-Birds	Pio -Birds	16	0	0	0	0	-2.30259	-2.30259
90	16	5	P	Pio	P-Both	Pio -Both	16	0	0	0	0	-2.30259	-2.30259
91	17	6	C	Late	C-Bats	Late-Bats	16	0	0	0	0	-2.30259	-2.30259
92	17	6	C	Late	C-Birds	Late-Birds	16	0	0	0	0	-2.30259	-2.30259
93	17	6	C	Late	C-Both	Late-Both	16	0	0	0	0	-2.30259	-2.30259
94	17	6	C	Pio	C-Bats	Pio -Bats	16	0	0	0	0	-2.30259	-2.30259
95	17	6	C	Pio	C-Birds	Pio -Birds	16	0	0	0	0	-2.30259	-2.30259
96	17	6	C	Pio	C-Both	Pio -Both	16	0	0	0	0	-2.30259	-2.30259
97	18	6	P	Late	P-Bats	Late-Bats	16	0	0	0	0	-2.30259	-2.30259
98	18	6	P	Late	P-Birds	Late-Birds	16	0	0	0	0	-2.30259	-2.30259
99	18	6	P	Late	P-Both	Late-Both	16	0	0	0	0	-2.30259	-2.30259
100	18	6	P	Pio	P-Bats	Pio -Bats	16	0	0	0	0	-2.30259	-2.30259
101	18	6	P	Pio	P-Birds	Pio -Birds	16	0	0	0	0	-2.30259	-2.30259
102	18	6	P	Pio	P-Both	Pio -Both	16	0	0	0	0	-2.30259	-2.30259
103	19	7	C	Late	C-Bats	Late-Bats	16	0	0	0	0	-2.30259	-2.30259
104	19	7	C	Late	C-Birds	Late-Birds	16	0	0	0	0	-2.30259	-2.30259
105	19	7	C	Late	C-Both	Late-Both	16	0	0	0	0	-2.30259	-2.30259
106	19	7	C	Pio	C-Bats	Pio -Bats	16	0	0	0	0	-2.30259	-2.30259
107	19	7	C	Pio	C-Birds	Pio -Birds	16	0	0	0	0	-2.30259	-2.30259
108	19	7	C	Pio	C-Both	Pio -Both	16	0	0	0	0	-2.30259	-2.30259
109	20	7	P	Late	P-Bats	Late-Bats	16	0	0	0	0	-2.30259	-2.30259
110	20	7	P	Late	P-Birds	Late-Birds	16	0.0035524	0.0017762	0.35524	0.17762	-1.2815	-0.786931
111	20	7	P	Late	P-Both	Late-Both	16	0	0	0	0	-2.30259	-2.30259
112	20	7	P	Pio	P-Bats	Pio -Bats	16	0	0	0	0	-2.30259	-2.30259
113	20	7	P	Pio	P-Birds	Pio -Birds	16	0.0017762	0.0017762	0.17762	0.17762	-1.2815	-1.2815
114	20	7	P	Pio	P-Both	Pio -Both	16	0	0	0	0	-2.30259	-2.30259
115	21	7	P	Late	P-Bats	Late-Bats	16	0	0	0	0	-2.30259	-2.30259
116	21	7	P	Late	P-Birds	Late-Birds	16	0.0071048	0.0017762	0.71048	0.17762	-1.2815	-0.210129
117	21	7	P	Late	P-Both	Late-Both	16	0	0	0	0	-2.30259	-2.30259
118	21	7	P	Pio	P-Bats	Pio -Bats	16	0	0	0	0	-2.30259	-2.30259
119	21	7	P	Pio	P-Birds	Pio -Birds	16	0	0	0	0	-2.30259	-2.30259
120	21	7	P	Pio	P-Both	Pio -Both	16	0.0017762	0.0017762	0.17762	0.17762	-1.2815	-1.2815
121	22	8	P	Late	P-Bats	Late-Bats	16	0	0	0	0	-2.30259	-2.30259
122	22	8	P	Late	P-Birds	Late-Birds	16	0.0017762	0.0017762	0.17762	0.17762	-1.2815	-1.2815
123	22	8	P	Late	P-Both	Late-Both	16	0	0	0	0	-2.30259	-2.30259
124	22	8	P	Pio	P-Bats	Pio -Bats	16	0.0035524	0.0017762	0.35524	0.17762	-1.2815	-0.786931
125	22	8	P	Pio	P-Birds	Pio -Birds	16	0.0017762	0.0017762	0.17762	0.17762	-1.2815	-1.2815
126	22	8	P	Pio	P-Both	Pio -Both	16	0.0017762	0.0017762	0.17762	0.17762	-1.2815	-1.2815
127	23	8	P	Late	P-Bats	Late-Bats	16	0	0	0	0	-2.30259	-2.30259
128	23	8	P	Late	P-Birds	Late-Birds	16	0	0	0	0	-2.30259	-2.30259
129	23	8	P	Late	P-Both	Late-Both	16	0	0	0	0	-2.30259	-2.30259
130	23	8	P	Pio	P-Bats	Pio -Bats	16	0.0017762	0.0017762	0.17762	0.17762	-1.2815	-1.2815
131	23	8	P	Pio	P-Birds	Pio -Birds	16	0.0017762	0.0017762	0.17762	0.17762	-1.2815	-1.2815
132	23	8	P	Pio	P-Both	Pio -Both	16	0	0	0	0	-2.30259	-2.30259
133	24	8	C	Late	C-Bats	Late-Bats	16	0	0	0	0	-2.30259	-2.30259
134	24	8	C	Late	C-Birds	Late-Birds	16	0.00295858	0.00147929	0.295858	0.147929	-1.39461	-0.9267
135	24	8	C	Late	C-Both	Late-Both	16	0	0	0	0	-2.30259	-2.30259
136	24	8	C	Pio	C-Bats	Pio -Bats	16	0	0	0	0	-2.30259	-2.30259
137	24	8	C	Pio	C-Birds	Pio -Birds	16	0	0	0	0	-2.30259	-2.30259
138	24	8	C	Pio	C-Both	Pio -Both	16	0.0133136	0.00295858	1.33136	0.295858	-0.9267	0.358626
139	1	1	C	Late	C-Bats	Late-Bats	20	0	0	0	0	-2.30259	-2.30259
140	1	1	C	Late	C-Birds	Late-Birds	20	0.0369822	0.00147929	3.69822	0.147929	-1.39461	1.33453
141	1	1	C	Late	C-Both	Late-Both	20	0.0177515	0.00147929	1.77515	0.147929	-1.39461	0.628688
142	1	1	C	Pio	C-Bats	Pio -Bats	20	0.00443787	0.00147929	0.443787	0.147929	-1.39461	-0.609198
143	1	1	C	Pio	C-Birds	Pio -Birds	20	0.00591716	0.00443787	0.591716	0.443787	-0.609198	-0.36858
144	1	1	C	Pio	C-Both	Pio -Both	20	0.0325444	0.00443787	3.25444	0.443787	-0.609198	1.21028
145	2	1	P	Late	P-Bats	Late-Bats	20	0	0	0	0	-2.30259	-2.30259
146	2	1	P	Late	P-Birds	Late-Birds	20	0.00888099	0.0017762	0.888099	0.17762	-1.2815	-0.0119719
147	2	1	P	Late	P-Both	Late-Both	20	0	0	0	0	-2.30259	-2.30259
148	2	1	P	Pio	P-Bats	Pio -Bats	20	0.0035524	0.0017762	0.35524	0.17762	-1.2815	-0.786931
149	2	1	P	Pio	P-Birds	Pio -Birds	20	0.0035524	0.0017762	0.35524	0.17762	-1.2815	-0.786931
150	2	1	P	Pio	P-Both	Pio -Both	20	0.0053286	0.0017762	0.53286	0.17762	-1.2815	-0.457507
151	4	2	P	Late	P-Bats	Late-Bats	20	0	0	0	0	-2.30259	-2.30259
152	4	2	P	Late	P-Birds	Late-Birds	20	0.0106572	0	1.06572	0	-2.30259	0.153338
153	4	2	P	Late	P-Both	Late-Both	20	0	0	0	0	-2.30259	-2.30259
154	4	2	P	Pio	P-Bats	Pio -Bats	20	0	0.0017762	0	0.17762	-1.2815	-2.30259
155	4	2	P	Pio	P-Birds	Pio -Birds	20	0.0035524	0	0.35524	0	-2.30259	-0.786931
156	4	2	P	Pio	P-Both	Pio -Both	20	0	0	0	0	-2.30259	-2.30259
157	5	2	P	Late	P-Bats	Late-Bats	20	0	0	0	0	-2.30259	-2.30259
158	5	2	P	Late	P-Birds	Late-Birds	20	0.0017762	0.0017762	0.17762	0.17762	-1.2815	-1.2815
159	5	2	P	Late	P-Both	Late-Both	20	0	0	0	0	-2.30259	-2.30259
160	5	2	P	Pio	P-Bats	Pio -Bats	20	0	0	0	0	-2.30259	-2.30259
161	5	2	P	Pio	P-Birds	Pio -Birds	20	0	0	0	0	-2.30259	-2.30259
162	5	2	P	Pio	P-Both	Pio -Both	20	0	0	0	0	-2.30259	-2.30259
163	6	2	C	Late	C-Bats	Late-Bats	20	0	0	0	0	-2.30259	-2.30259
164	6	2	C	Late	C-Birds	Late-Birds	20	0	0.00147929	0	0.147929	-1.39461	-2.30259
165	6	2	C	Late	C-Both	Late-Both	20	0	0	0	0	-2.30259	-2.30259
166	6	2	C	Pio	C-Bats	Pio -Bats	20	0.00147929	0	0.147929	0	-2.30259	-1.39461
167	6	2	C	Pio	C-Birds	Pio -Birds	20	0	0.00147929	0	0.147929	-1.39461	-2.30259
168	6	2	C	Pio	C-Both	Pio -Both	20	0	0	0	0	-2.30259	-2.30259
169	7	3	P	Late	P-Bats	Late-Bats	20	0	0	0	0	-2.30259	-2.30259
170	7	3	P	Late	P-Birds	Late-Birds	20	0.0071048	0.0035524	0.71048	0.35524	-0.786931	-0.210129
171	7	3	P	Late	P-Both	Late-Both	20	0	0	0	0	-2.30259	-2.30259
172	7	3	P	Pio	P-Bats	Pio -Bats	20	0.0017762	0.0017762	0.17762	0.17762	-1.2815	-1.2815
173	7	3	P	Pio	P-Birds	Pio -Birds	20	0	0	0	0	-2.30259	-2.30259
174	7	3	P	Pio	P-Both	Pio -Both	20	0.0017762	0.0017762	0.17762	0.17762	-1.2815	-1.2815
175	8	3	C	Late	C-Bats	Late-Bats	20	0	0	0	0	-2.30259	-2.30259
176	8	3	C	Late	C-Birds	Late-Birds	20	0.00443787	0.00295858	0.443787	0.295858	-0.9267	-0.609198
177	8	3	C	Late	C-Both	Late-Both	20	0.00443787	0.00147929	0.443787	0.147929	-1.39461	-0.609198
178	8	3	C	Pio	C-Bats	Pio -Bats	20	0	0	0	0	-2.30259	-2.30259
179	8	3	C	Pio	C-Birds	Pio -Birds	20	0	0	0	0	-2.30259	-2.30259
180	8	3	C	Pio	C-Both	Pio -Both	20	0.00739645	0.00591716	0.739645	0.591716	-0.36858	-0.174776
181	9	3	P	Late	P-Bats	Late-Bats	20	0	0	0	0	-2.30259	-2.30259
182	9	3	P	Late	P-Birds	Late-Birds	20	0.0017762	0.0017762	0.17762	0.17762	-1.2815	-1.2815
183	9	3	P	Late	P-Both	Late-Both	20	0	0	0	0	-2.30259	-2.30259
184	9	3	P	Pio	P-Bats	Pio -Bats	20	0	0	0	0	-2.30259	-2.30259
185	9	3	P	Pio	P-Birds	Pio -Birds	20	0	0	0	0	-2.30259	-2.30259
186	9	3	P	Pio	P-Both	Pio -Both	20	0.0017762	0.0017762	0.17762	0.17762	-1.2815	-1.2815
187	10	4	C	Late	C-Bats	Late-Bats	20	0	0	0	0	-2.30259	-2.30259
188	10	4	C	Late	C-Birds	Late-Birds	20	0.0147929	0.00591716	1.47929	0.591716	-0.36858	0.456975
189	10	4	C	Late	C-Both	Late-Both	20	0.00739645	0.00443787	0.739645	0.443787	-0.609198	-0.174776
190	10	4	C	Pio	C-Bats	Pio -Bats	20	0.00147929	0.00147929	0.147929	0.147929	-1.39461	-1.39461
191	10	4	C	Pio	C-Birds	Pio -Birds	20	0.00443787	0.00443787	0.443787	0.443787	-0.609198	-0.609198
192	10	4	C	Pio	C-Both	Pio -Both	20	0.00443787	0.00147929	0.443787	0.147929	-1.39461	-0.609198
193	11	4	P	Late	P-Bats	Late-Bats	20	0	0	0	0	-2.30259	-2.30259
194	11	4	P	Late	P-Birds	Late-Birds	20	0.0035524	0.0035524	0.35524	0.35524	-0.786931	-0.786931
195	11	4	P	Late	P-Both	Late-Both	20	0	0	0	0	-2.30259	-2.30259
196	11	4	P	Pio	P-Bats	Pio -Bats	20	0	0	0	0	-2.30259	-2.30259
197	11	4	P	Pio	P-Birds	Pio -Birds	20	0	0	0	0	-2.30259	-2.30259
198	11	4	P	Pio	P-Both	Pio -Both	20	0	0	0	0	-2.30259	-2.30259
199	12	4	P	Late	P-Bats	Late-Bats	20	0	0	0	0	-2.30259	-2.30259
200	12	4	P	Late	P-Birds	Late-Birds	20	0	0	0	0	-2.30259	-2.30259
201	12	4	P	Late	P-Both	Late-Both	20	0	0	0	0	-2.30259	-2.30259
202	12	4	P	Pio	P-Bats	Pio -Bats	20	0	0	0	0	-2.30259	-2.30259
203	12	4	P	Pio	P-Birds	Pio -Birds	20	0	0	0	0	-2.30259	-2.30259
204	12	4	P	Pio	P-Both	Pio -Both	20	0	0	0	0	-2.30259	-2.30259
205	13	5	P	Late	P-Bats	Late-Bats	20	0	0	0	0	-2.30259	-2.30259
206	13	5	P	Late	P-Birds	Late-Birds	20	0	0	0	0	-2.30259	-2.30259
207	13	5	P	Late	P-Both	Late-Both	20	0	0	0	0	-2.30259	-2.30259
208	13	5	P	Pio	P-Bats	Pio -Bats	20	0	0	0	0	-2.30259	-2.30259
209	13	5	P	Pio	P-Birds	Pio -Birds	20	0	0	0	0	-2.30259	-2.30259
210	13	5	P	Pio	P-Both	Pio -Both	20	0	0	0	0	-2.30259	-2.30259
211	14	5	P	Late	P-Bats	Late-Bats	20	0	0	0	0	-2.30259	-2.30259
212	14	5	P	Late	P-Birds	Late-Birds	20	0.0035524	0.0017762	0.35524	0.17762	-1.2815	-0.786931
213	14	5	P	Late	P-Both	Late-Both	20	0	0	0	0	-2.30259	-2.30259
214	14	5	P	Pio	P-Bats	Pio -Bats	20	0	0	0	0	-2.30259	-2.30259
215	14	5	P	Pio	P-Birds	Pio -Birds	20	0	0	0	0	-2.30259	-2.30259
216	14	5	P	Pio	P-Both	Pio -Both	20	0	0	0	0	-2.30259	-2.30259
217	15	5	C	Late	C-Bats	Late-Bats	20	0	0	0	0	-2.30259	-2.30259
218	15	5	C	Late	C-Birds	Late-Birds	20	0.00295858	0.00147929	0.295858	0.147929	-1.39461	-0.9267
219	15	5	C	Late	C-Both	Late-Both	20	0	0	0	0	-2.30259	-2.30259
220	15	5	C	Pio	C-Bats	Pio -Bats	20	0.00443787	0.00147929	0.443787	0.147929	-1.39461	-0.609198
221	15	5	C	Pio	C-Birds	Pio -Birds	20	0.00295858	0.00147929	0.295858	0.147929	-1.39461	-0.9267
222	15	5	C	Pio	C-Both	Pio -Both	20	0.00443787	0.00295858	0.443787	0.295858	-0.9267	-0.609198
223	16	5	P	Late	P-Bats	Late-Bats	20	0	0	0	0	-2.30259	-2.30259
224	16	5	P	Late	P-Birds	Late-Birds	20	0	0	0	0	-2.30259	-2.30259
225	16	5	P	Late	P-Both	Late-Both	20	0	0	0	0	-2.30259	-2.30259
226	16	5	P	Pio	P-Bats	Pio -Bats	20	0	0	0	0	-2.30259	-2.30259
227	16	5	P	Pio	P-Birds	Pio -Birds	20	0	0	0	0	-2.30259	-2.30259
228	16	5	P	Pio	P-Both	Pio -Both	20	0.0017762	0.0017762	0.17762	0.17762	-1.2815	-1.2815
229	17	6	C	Late	C-Bats	Late-Bats	20	0	0	0	0	-2.30259	-2.30259
230	17	6	C	Late	C-Birds	Late-Birds	20	0	0	0	0	-2.30259	-2.30259
231	17	6	C	Late	C-Both	Late-Both	20	0	0	0	0	-2.30259	-2.30259
232	17	6	C	Pio	C-Bats	Pio -Bats	20	0	0	0	0	-2.30259	-2.30259
233	17	6	C	Pio	C-Birds	Pio -Birds	20	0	0	0	0	-2.30259	-2.30259
234	17	6	C	Pio	C-Both	Pio -Both	20	0.00147929	0.00147929	0.147929	0.147929	-1.39461	-1.39461
235	18	6	P	Late	P-Bats	Late-Bats	20	0	0	0	0	-2.30259	-2.30259
236	18	6	P	Late	P-Birds	Late-Birds	20	0	0	0	0	-2.30259	-2.30259
237	18	6	P	Late	P-Both	Late-Both	20	0	0	0	0	-2.30259	-2.30259
238	18	6	P	Pio	P-Bats	Pio -Bats	20	0	0	0	0	-2.30259	-2.30259
239	18	6	P	Pio	P-Birds	Pio -Birds	20	0	0	0	0	-2.30259	-2.30259
240	18	6	P	Pio	P-Both	Pio -Both	20	0	0	0	0	-2.30259	-2.30259
241	19	7	C	Late	C-Bats	Late-Bats	20	0	0	0	0	-2.30259	-2.30259
242	19	7	C	Late	C-Birds	Late-Birds	20	0	0	0	0	-2.30259	-2.30259
243	19	7	C	Late	C-Both	Late-Both	20	0	0	0	0	-2.30259	-2.30259
244	19	7	C	Pio	C-Bats	Pio -Bats	20	0	0	0	0	-2.30259	-2.30259
245	19	7	C	Pio	C-Birds	Pio -Birds	20	0	0	0	0	-2.30259	-2.30259
246	19	7	C	Pio	C-Both	Pio -Both	20	0	0	0	0	-2.30259	-2.30259
247	20	7	P	Late	P-Bats	Late-Bats	20	0	0	0	0	-2.30259	-2.30259
248	20	7	P	Late	P-Birds	Late-Birds	20	0.0053286	0.0017762	0.53286	0.17762	-1.2815	-0.457507
249	20	7	P	Late	P-Both	Late-Both	20	0	0	0	0	-2.30259	-2.30259
250	20	7	P	Pio	P-Bats	Pio -Bats	20	0	0	0	0	-2.30259	-2.30259
251	20	7	P	Pio	P-Birds	Pio -Birds	20	0.0017762	0.0017762	0.17762	0.17762	-1.2815	-1.2815
252	20	7	P	Pio	P-Both	Pio -Both	20	0	0	0	0	-2.30259	-2.30259
253	21	7	P	Late	P-Bats	Late-Bats	20	0	0	0	0	-2.30259	-2.30259
254	21	7	P	Late	P-Birds	Late-Birds	20	0.0071048	0.0017762	0.71048	0.17762	-1.2815	-0.210129
255	21	7	P	Late	P-Both	Late-Both	20	0	0	0	0	-2.30259	-2.30259
256	21	7	P	Pio	P-Bats	Pio -Bats	20	0	0	0	0	-2.30259	-2.30259
257	21	7	P	Pio	P-Birds	Pio -Birds	20	0	0	0	0	-2.30259	-2.30259
258	21	7	P	Pio	P-Both	Pio -Both	20	0.0017762	0.0017762	0.17762	0.17762	-1.2815	-1.2815
259	22	8	P	Late	P-Bats	Late-Bats	20	0	0	0	0	-2.30259	-2.30259
260	22	8	P	Late	P-Birds	Late-Birds	20	0.0035524	0.0017762	0.35524	0.17762	-1.2815	-0.786931
261	22	8	P	Late	P-Both	Late-Both	20	0	0	0	0	-2.30259	-2.30259
262	22	8	P	Pio	P-Bats	Pio -Bats	20	0.0035524	0.0017762	0.35524	0.17762	-1.2815	-0.786931
263	22	8	P	Pio	P-Birds	Pio -Birds	20	0.0017762	0.0017762	0.17762	0.17762	-1.2815	-1.2815
264	22	8	P	Pio	P-Both	Pio -Both	20	0.0017762	0.0017762	0.17762	0.17762	-1.2815	-1.2815
265	23	8	P	Late	P-Bats	Late-Bats	20	0	0	0	0	-2.30259	-2.30259
266	23	8	P	Late	P-Birds	Late-Birds	20	0	0	0	0	-2.30259	-2.30259
267	23	8	P	Late	P-Both	Late-Both	20	0	0	0	0	-2.30259	-2.30259
268	23	8	P	Pio	P-Bats	Pio -Bats	20	0.0017762	0.0017762	0.17762	0.17762	-1.2815	-1.2815
269	23	8	P	Pio	P-Birds	Pio -Birds	20	0.0017762	0.0017762	0.17762	0.17762	-1.2815	-1.2815
270	23	8	P	Pio	P-Both	Pio -Both	20	0	0	0	0	-2.30259	-2.30259
271	24	8	C	Late	C-Bats	Late-Bats	20	0	0	0	0	-2.30259	-2.30259
272	24	8	C	Late	C-Birds	Late-Birds	20	0.00295858	0.00147929	0.295858	0.147929	-1.39461	-0.9267
273	24	8	C	Late	C-Both	Late-Both	20	0	0	0	0	-2.30259	-2.30259
274	24	8	C	Pio	C-Bats	Pio -Bats	20	0	0	0	0	-2.30259	-2.30259
275	24	8	C	Pio	C-Birds	Pio -Birds	20	0	0	0	0	-2.30259	-2.30259
276	24	8	C	Pio	C-Both	Pio -Both	20	0.0133136	0.00295858	1.33136	0.295858	-0.9267	0.358626
277	1	1	C	Late	C-Bats	Late-Bats	24	0	0	0	0	-2.30259	-2.30259
278	1	1	C	Late	C-Birds	Late-Birds	24	0.0340237	0.00147929	3.40237	0.147929	-1.39461	1.25344
279	1	1	C	Late	C-Both	Late-Both	24	0.0147929	0.00147929	1.47929	0.147929	-1.39461	0.456975
280	1	1	C	Pio	C-Bats	Pio -Bats	24	0.00443787	0.00147929	0.443787	0.147929	-1.39461	-0.609198
281	1	1	C	Pio	C-Birds	Pio -Birds	24	0.00739645	0.00443787	0.739645	0.443787	-0.609198	-0.174776
282	1	1	C	Pio	C-Both	Pio -Both	24	0.0281065	0.00443787	2.81065	0.443787	-0.609198	1.06838
283	2	1	P	Late	P-Bats	Late-Bats	24	0	0	0	0	-2.30259	-2.30259
284	2	1	P	Late	P-Birds	Late-Birds	24	0.00888099	0.0017762	0.888099	0.17762	-1.2815	-0.0119719
285	2	1	P	Late	P-Both	Late-Both	24	0	0	0	0	-2.30259	-2.30259
286	2	1	P	Pio	P-Bats	Pio -Bats	24	0.0035524	0.0017762	0.35524	0.17762	-1.2815	-0.786931
287	2	1	P	Pio	P-Birds	Pio -Birds	24	0.0035524	0.0017762	0.35524	0.17762	-1.2815	-0.786931
288	2	1	P	Pio	P-Both	Pio -Both	24	0.00888099	0.0035524	0.888099	0.35524	-0.786931	-0.0119719
289	4	2	P	Late	P-Bats	Late-Bats	24	0	0	0	0	-2.30259	-2.30259
290	4	2	P	Late	P-Birds	Late-Birds	24	0.0124334	0.0017762	1.24334	0.17762	-1.2815	0.295159
291	4	2	P	Late	P-Both	Late-Both	24	0	0	0	0	-2.30259	-2.30259
292	4	2	P	Pio	P-Bats	Pio -Bats	24	0	0.0017762	0	0.17762	-1.2815	-2.30259
293	4	2	P	Pio	P-Birds	Pio -Birds	24	0.0035524	0	0.35524	0	-2.30259	-0.786931
294	4	2	P	Pio	P-Both	Pio -Both	24	0	0.0017762	0	0.17762	-1.2815	-2.30259
295	5	2	P	Late	P-Bats	Late-Bats	24	0	0	0	0	-2.30259	-2.30259
296	5	2	P	Late	P-Birds	Late-Birds	24	0.0017762	0.0017762	0.17762	0.17762	-1.2815	-1.2815
297	5	2	P	Late	P-Both	Late-Both	24	0	0	0	0	-2.30259	-2.30259
298	5	2	P	Pio	P-Bats	Pio -Bats	24	0	0	0	0	-2.30259	-2.30259
299	5	2	P	Pio	P-Birds	Pio -Birds	24	0.0017762	0.0017762	0.17762	0.17762	-1.2815	-1.2815
300	5	2	P	Pio	P-Both	Pio -Both	24	0	0	0	0	-2.30259	-2.30259
301	6	2	C	Late	C-Bats	Late-Bats	24	0	0	0	0	-2.30259	-2.30259
302	6	2	C	Late	C-Birds	Late-Birds	24	0.00147929	0.00147929	0.147929	0.147929	-1.39461	-1.39461
303	6	2	C	Late	C-Both	Late-Both	24	0	0	0	0	-2.30259	-2.30259
304	6	2	C	Pio	C-Bats	Pio -Bats	24	0.00147929	0	0.147929	0	-2.30259	-1.39461
305	6	2	C	Pio	C-Birds	Pio -Birds	24	0	0.00147929	0	0.147929	-1.39461	-2.30259
306	6	2	C	Pio	C-Both	Pio -Both	24	0.00295858	0	0.295858	0	-2.30259	-0.9267
307	7	3	P	Late	P-Bats	Late-Bats	24	0	0	0	0	-2.30259	-2.30259
308	7	3	P	Late	P-Birds	Late-Birds	24	0.0071048	0.0035524	0.71048	0.35524	-0.786931	-0.210129
309	7	3	P	Late	P-Both	Late-Both	24	0	0	0	0	-2.30259	-2.30259
310	7	3	P	Pio	P-Bats	Pio -Bats	24	0.0017762	0.0017762	0.17762	0.17762	-1.2815	-1.2815
311	7	3	P	Pio	P-Birds	Pio -Birds	24	0	0	0	0	-2.30259	-2.30259
312	7	3	P	Pio	P-Both	Pio -Both	24	0.0017762	0.0017762	0.17762	0.17762	-1.2815	-1.2815
313	8	3	C	Late	C-Bats	Late-Bats	24	0	0	0	0	-2.30259	-2.30259
314	8	3	C	Late	C-Birds	Late-Birds	24	0.00443787	0.00295858	0.443787	0.295858	-0.9267	-0.609198
315	8	3	C	Late	C-Both	Late-Both	24	0.00443787	0.00147929	0.443787	0.147929	-1.39461	-0.609198
316	8	3	C	Pio	C-Bats	Pio -Bats	24	0	0	0	0	-2.30259	-2.30259
317	8	3	C	Pio	C-Birds	Pio -Birds	24	0	0	0	0	-2.30259	-2.30259
318	8	3	C	Pio	C-Both	Pio -Both	24	0.00739645	0.00591716	0.739645	0.591716	-0.36858	-0.174776
319	9	3	P	Late	P-Bats	Late-Bats	24	0	0	0	0	-2.30259	-2.30259
320	9	3	P	Late	P-Birds	Late-Birds	24	0.0017762	0.0017762	0.17762	0.17762	-1.2815	-1.2815
321	9	3	P	Late	P-Both	Late-Both	24	0	0	0	0	-2.30259	-2.30259
322	9	3	P	Pio	P-Bats	Pio -Bats	24	0	0	0	0	-2.30259	-2.30259
323	9	3	P	Pio	P-Birds	Pio -Birds	24	0	0	0	0	-2.30259	-2.30259
324	9	3	P	Pio	P-Both	Pio -Both	24	0.0017762	0.0017762	0.17762	0.17762	-1.2815	-1.2815
325	10	4	C	Late	C-Bats	Late-Bats	24	0	0	0	0	-2.30259	-2.30259
326	10	4	C	Late	C-Birds	Late-Birds	24	0.0162722	0.00591716	1.62722	0.591716	-0.36858	0.546513
327	10	4	C	Late	C-Both	Late-Both	24	0.00591716	0.00443787	0.591716	0.443787	-0.609198	-0.36858
328	10	4	C	Pio	C-Bats	Pio -Bats	24	0.00147929	0.00147929	0.147929	0.147929	-1.39461	-1.39461
329	10	4	C	Pio	C-Birds	Pio -Birds	24	0.00591716	0.00443787	0.591716	0.443787	-0.609198	-0.36858
330	10	4	C	Pio	C-Both	Pio -Both	24	0.00443787	0.00147929	0.443787	0.147929	-1.39461	-0.609198
331	11	4	P	Late	P-Bats	Late-Bats	24	0	0	0	0	-2.30259	-2.30259
332	11	4	P	Late	P-Birds	Late-Birds	24	0.0053286	0.0035524	0.53286	0.35524	-0.786931	-0.457507
333	11	4	P	Late	P-Both	Late-Both	24	0	0	0	0	-2.30259	-2.30259
334	11	4	P	Pio	P-Bats	Pio -Bats	24	0	0	0	0	-2.30259	-2.30259
335	11	4	P	Pio	P-Birds	Pio -Birds	24	0	0	0	0	-2.30259	-2.30259
336	11	4	P	Pio	P-Both	Pio -Both	24	0	0	0	0	-2.30259	-2.30259
337	12	4	P	Late	P-Bats	Late-Bats	24	0	0	0	0	-2.30259	-2.30259
338	12	4	P	Late	P-Birds	Late-Birds	24	0	0	0	0	-2.30259	-2.30259
339	12	4	P	Late	P-Both	Late-Both	24	0	0	0	0	-2.30259	-2.30259
340	12	4	P	Pio	P-Bats	Pio -Bats	24	0	0	0	0	-2.30259	-2.30259
341	12	4	P	Pio	P-Birds	Pio -Birds	24	0	0	0	0	-2.30259	-2.30259
342	12	4	P	Pio	P-Both	Pio -Both	24	0	0	0	0	-2.30259	-2.30259
343	13	5	P	Late	P-Bats	Late-Bats	24	0	0	0	0	-2.30259	-2.30259
344	13	5	P	Late	P-Birds	Late-Birds	24	0	0	0	0	-2.30259	-2.30259
345	13	5	P	Late	P-Both	Late-Both	24	0	0	0	0	-2.30259	-2.30259
346	13	5	P	Pio	P-Bats	Pio -Bats	24	0	0	0	0	-2.30259	-2.30259
347	13	5	P	Pio	P-Birds	Pio -Birds	24	0	0	0	0	-2.30259	-2.30259
348	13	5	P	Pio	P-Both	Pio -Both	24	0	0	0	0	-2.30259	-2.30259
349	14	5	P	Late	P-Bats	Late-Bats	24	0	0	0	0	-2.30259	-2.30259
350	14	5	P	Late	P-Birds	Late-Birds	24	0.0035524	0.0017762	0.35524	0.17762	-1.2815	-0.786931
351	14	5	P	Late	P-Both	Late-Both	24	0	0	0	0	-2.30259	-2.30259
352	14	5	P	Pio	P-Bats	Pio -Bats	24	0	0	0	0	-2.30259	-2.30259
353	14	5	P	Pio	P-Birds	Pio -Birds	24	0	0	0	0	-2.30259	-2.30259
354	14	5	P	Pio	P-Both	Pio -Both	24	0	0	0	0	-2.30259	-2.30259
355	15	5	C	Late	C-Bats	Late-Bats	24	0	0	0	0	-2.30259	-2.30259
356	15	5	C	Late	C-Birds	Late-Birds	24	0.00295858	0.00147929	0.295858	0.147929	-1.39461	-0.9267
357	15	5	C	Late	C-Both	Late-Both	24	0	0	0	0	-2.30259	-2.30259
358	15	5	C	Pio	C-Bats	Pio -Bats	24	0.00739645	0.00147929	0.739645	0.147929	-1.39461	-0.174776
359	15	5	C	Pio	C-Birds	Pio -Birds	24	0	0.00147929	0	0.147929	-1.39461	-2.30259
360	15	5	C	Pio	C-Both	Pio -Both	24	0.00295858	0.00295858	0.295858	0.295858	-0.9267	-0.9267
361	16	5	P	Late	P-Bats	Late-Bats	24	0	0	0	0	-2.30259	-2.30259
362	16	5	P	Late	P-Birds	Late-Birds	24	0.0017762	0.0017762	0.17762	0.17762	-1.2815	-1.2815
363	16	5	P	Late	P-Both	Late-Both	24	0	0	0	0	-2.30259	-2.30259
364	16	5	P	Pio	P-Bats	Pio -Bats	24	0	0	0	0	-2.30259	-2.30259
365	16	5	P	Pio	P-Birds	Pio -Birds	24	0	0	0	0	-2.30259	-2.30259
366	16	5	P	Pio	P-Both	Pio -Both	24	0.0017762	0.0017762	0.17762	0.17762	-1.2815	-1.2815
367	17	6	C	Late	C-Bats	Late-Bats	24	0	0	0	0	-2.30259	-2.30259
368	17	6	C	Late	C-Birds	Late-Birds	24	0	0	0	0	-2.30259	-2.30259
369	17	6	C	Late	C-Both	Late-Both	24	0	0	0	0	-2.30259	-2.30259
370	17	6	C	Pio	C-Bats	Pio -Bats	24	0	0	0	0	-2.30259	-2.30259
371	17	6	C	Pio	C-Birds	Pio -Birds	24	0	0	0	0	-2.30259	-2.30259
372	17	6	C	Pio	C-Both	Pio -Both	24	0.00147929	0.00147929	0.147929	0.147929	-1.39461	-1.39461
373	18	6	P	Late	P-Bats	Late-Bats	24	0	0	0	0	-2.30259	-2.30259
374	18	6	P	Late	P-Birds	Late-Birds	24	0.0017762	0.0017762	0.17762	0.17762	-1.2815	-1.2815
375	18	6	P	Late	P-Both	Late-Both	24	0	0	0	0	-2.30259	-2.30259
376	18	6	P	Pio	P-Bats	Pio -Bats	24	0	0	0	0	-2.30259	-2.30259
377	18	6	P	Pio	P-Birds	Pio -Birds	24	0.0017762	0.0017762	0.17762	0.17762	-1.2815	-1.2815
378	18	6	P	Pio	P-Both	Pio -Both	24	0	0	0	0	-2.30259	-2.30259
379	19	7	C	Late	C-Bats	Late-Bats	24	0	0	0	0	-2.30259	-2.30259
380	19	7	C	Late	C-Birds	Late-Birds	24	0.00147929	0.00147929	0.147929	0.147929	-1.39461	-1.39461
381	19	7	C	Late	C-Both	Late-Both	24	0	0	0	0	-2.30259	-2.30259
382	19	7	C	Pio	C-Bats	Pio -Bats	24	0	0	0	0	-2.30259	-2.30259
383	19	7	C	Pio	C-Birds	Pio -Birds	24	0	0	0	0	-2.30259	-2.30259
384	19	7	C	Pio	C-Both	Pio -Both	24	0	0	0	0	-2.30259	-2.30259
385	20	7	P	Late	P-Bats	Late-Bats	24	0	0	0	0	-2.30259	-2.30259
386	20	7	P	Late	P-Birds	Late-Birds	24	0.0053286	0.0017762	0.53286	0.17762	-1.2815	-0.457507
387	20	7	P	Late	P-Both	Late-Both	24	0	0	0	0	-2.30259	-2.30259
388	20	7	P	Pio	P-Bats	Pio -Bats	24	0	0	0	0	-2.30259	-2.30259
389	20	7	P	Pio	P-Birds	Pio -Birds	24	0.0017762	0.0017762	0.17762	0.17762	-1.2815	-1.2815
390	20	7	P	Pio	P-Both	Pio -Both	24	0	0	0	0	-2.30259	-2.30259
391	21	7	P	Late	P-Bats	Late-Bats	24	0	0	0	0	-2.30259	-2.30259
392	21	7	P	Late	P-Birds	Late-Birds	24	0.00888099	0.0017762	0.888099	0.17762	-1.2815	-0.0119719
393	21	7	P	Late	P-Both	Late-Both	24	0	0	0	0	-2.30259	-2.30259
394	21	7	P	Pio	P-Bats	Pio -Bats	24	0	0	0	0	-2.30259	-2.30259
395	21	7	P	Pio	P-Birds	Pio -Birds	24	0	0	0	0	-2.30259	-2.30259
396	21	7	P	Pio	P-Both	Pio -Both	24	0.0017762	0.0017762	0.17762	0.17762	-1.2815	-1.2815
397	22	8	P	Late	P-Bats	Late-Bats	24	0	0	0	0	-2.30259	-2.30259
398	22	8	P	Late	P-Birds	Late-Birds	24	0.0035524	0.0017762	0.35524	0.17762	-1.2815	-0.786931
399	22	8	P	Late	P-Both	Late-Both	24	0	0	0	0	-2.30259	-2.30259
400	22	8	P	Pio	P-Bats	Pio -Bats	24	0.0035524	0.0035524	0.35524	0.35524	-0.786931	-0.786931
401	22	8	P	Pio	P-Birds	Pio -Birds	24	0.0017762	0.0017762	0.17762	0.17762	-1.2815	-1.2815
402	22	8	P	Pio	P-Both	Pio -Both	24	0.0017762	0.0017762	0.17762	0.17762	-1.2815	-1.2815
403	23	8	P	Late	P-Bats	Late-Bats	24	0	0	0	0	-2.30259	-2.30259
404	23	8	P	Late	P-Birds	Late-Birds	24	0	0	0	0	-2.30259	-2.30259
405	23	8	P	Late	P-Both	Late-Both	24	0	0	0	0	-2.30259	-2.30259
406	23	8	P	Pio	P-Bats	Pio -Bats	24	0.0017762	0.0017762	0.17762	0.17762	-1.2815	-1.2815
407	23	8	P	Pio	P-Birds	Pio -Birds	24	0.0017762	0.0017762	0.17762	0.17762	-1.2815	-1.2815
408	23	8	P	Pio	P-Both	Pio -Both	24	0	0	0	0	-2.30259	-2.30259
409	24	8	C	Late	C-Bats	Late-Bats	24	0	0	0	0	-2.30259	-2.30259
410	24	8	C	Late	C-Birds	Late-Birds	24	0.00443787	0.00147929	0.443787	0.147929	-1.39461	-0.609198
411	24	8	C	Late	C-Both	Late-Both	24	0	0	0	0	-2.30259	-2.30259
412	24	8	C	Pio	C-Bats	Pio -Bats	24	0	0	0	0	-2.30259	-2.30259
413	24	8	C	Pio	C-Birds	Pio -Birds	24	0.00147929	0.00147929	0.147929	0.147929	-1.39461	-1.39461
414	24	8	C	Pio	C-Both	Pio -Both	24	0.0133136	0.00295858	1.33136	0.295858	-0.9267	0.358626
415	1	1	C	Late	C-Bats	Late-Bats	28	0	0	0	0	-2.30259	-2.30259
416	1	1	C	Late	C-Birds	Late-Birds	28	0.0325444	0.00147929	3.25444	0.147929	-1.39461	1.21028
417	1	1	C	Late	C-Both	Late-Both	28	0.0133136	0.00147929	1.33136	0.147929	-1.39461	0.358626
418	1	1	C	Pio	C-Bats	Pio -Bats	28	0.00443787	0.00147929	0.443787	0.147929	-1.39461	-0.609198
419	1	1	C	Pio	C-Birds	Pio -Birds	28	0.00591716	0.00443787	0.591716	0.443787	-0.609198	-0.36858
420	1	1	C	Pio	C-Both	Pio -Both	28	0.0251479	0.00443787	2.51479	0.443787	-0.609198	0.961185
421	2	1	P	Late	P-Bats	Late-Bats	28	0	0	0	0	-2.30259	-2.30259
422	2	1	P	Late	P-Birds	Late-Birds	28	0.0071048	0.0017762	0.71048	0.17762	-1.2815	-0.210129
423	2	1	P	Late	P-Both	Late-Both	28	0	0	0	0	-2.30259	-2.30259
424	2	1	P	Pio	P-Bats	Pio -Bats	28	0.0035524	0.0017762	0.35524	0.17762	-1.2815	-0.786931
425	2	1	P	Pio	P-Birds	Pio -Birds	28	0.0035524	0.0017762	0.35524	0.17762	-1.2815	-0.786931
426	2	1	P	Pio	P-Both	Pio -Both	28	0.0071048	0.0035524	0.71048	0.35524	-0.786931	-0.210129
427	4	2	P	Late	P-Bats	Late-Bats	28	0	0	0	0	-2.30259	-2.30259
428	4	2	P	Late	P-Birds	Late-Birds	28	0.0106572	0.0017762	1.06572	0.17762	-1.2815	0.153338
429	4	2	P	Late	P-Both	Late-Both	28	0	0	0	0	-2.30259	-2.30259
430	4	2	P	Pio	P-Bats	Pio -Bats	28	0	0.0017762	0	0.17762	-1.2815	-2.30259
431	4	2	P	Pio	P-Birds	Pio -Birds	28	0.0035524	0	0.35524	0	-2.30259	-0.786931
432	4	2	P	Pio	P-Both	Pio -Both	28	0	0.0035524	0	0.35524	-0.786931	-2.30259
433	5	2	P	Late	P-Bats	Late-Bats	28	0	0	0	0	-2.30259	-2.30259
434	5	2	P	Late	P-Birds	Late-Birds	28	0.0017762	0.0017762	0.17762	0.17762	-1.2815	-1.2815
435	5	2	P	Late	P-Both	Late-Both	28	0	0	0	0	-2.30259	-2.30259
436	5	2	P	Pio	P-Bats	Pio -Bats	28	0	0	0	0	-2.30259	-2.30259
437	5	2	P	Pio	P-Birds	Pio -Birds	28	0.0017762	0.0017762	0.17762	0.17762	-1.2815	-1.2815
438	5	2	P	Pio	P-Both	Pio -Both	28	0	0	0	0	-2.30259	-2.30259
439	6	2	C	Late	C-Bats	Late-Bats	28	0	0	0	0	-2.30259	-2.30259
440	6	2	C	Late	C-Birds	Late-Birds	28	0.00147929	0.00147929	0.147929	0.147929	-1.39461	-1.39461
441	6	2	C	Late	C-Both	Late-Both	28	0	0	0	0	-2.30259	-2.30259
442	6	2	C	Pio	C-Bats	Pio -Bats	28	0.00147929	0	0.147929	0	-2.30259	-1.39461
443	6	2	C	Pio	C-Birds	Pio -Birds	28	0	0.00147929	0	0.147929	-1.39461	-2.30259
444	6	2	C	Pio	C-Both	Pio -Both	28	0.00443787	0	0.443787	0	-2.30259	-0.609198
445	7	3	P	Late	P-Bats	Late-Bats	28	0	0	0	0	-2.30259	-2.30259
446	7	3	P	Late	P-Birds	Late-Birds	28	0.0071048	0.0035524	0.71048	0.35524	-0.786931	-0.210129
447	7	3	P	Late	P-Both	Late-Both	28	0	0	0	0	-2.30259	-2.30259
448	7	3	P	Pio	P-Bats	Pio -Bats	28	0.0017762	0.0017762	0.17762	0.17762	-1.2815	-1.2815
449	7	3	P	Pio	P-Birds	Pio -Birds	28	0	0	0	0	-2.30259	-2.30259
450	7	3	P	Pio	P-Both	Pio -Both	28	0.0017762	0.0017762	0.17762	0.17762	-1.2815	-1.2815
451	8	3	C	Late	C-Bats	Late-Bats	28	0	0	0	0	-2.30259	-2.30259
452	8	3	C	Late	C-Birds	Late-Birds	28	0.00443787	0.00295858	0.443787	0.295858	-0.9267	-0.609198
453	8	3	C	Late	C-Both	Late-Both	28	0.00443787	0.00147929	0.443787	0.147929	-1.39461	-0.609198
454	8	3	C	Pio	C-Bats	Pio -Bats	28	0	0	0	0	-2.30259	-2.30259
455	8	3	C	Pio	C-Birds	Pio -Birds	28	0	0	0	0	-2.30259	-2.30259
456	8	3	C	Pio	C-Both	Pio -Both	28	0.00591716	0.00591716	0.591716	0.591716	-0.36858	-0.36858
457	9	3	P	Late	P-Bats	Late-Bats	28	0	0	0	0	-2.30259	-2.30259
458	9	3	P	Late	P-Birds	Late-Birds	28	0	0.0017762	0	0.17762	-1.2815	-2.30259
459	9	3	P	Late	P-Both	Late-Both	28	0	0	0	0	-2.30259	-2.30259
460	9	3	P	Pio	P-Bats	Pio -Bats	28	0	0	0	0	-2.30259	-2.30259
461	9	3	P	Pio	P-Birds	Pio -Birds	28	0	0	0	0	-2.30259	-2.30259
462	9	3	P	Pio	P-Both	Pio -Both	28	0.0017762	0.0017762	0.17762	0.17762	-1.2815	-1.2815
463	10	4	C	Late	C-Bats	Late-Bats	28	0	0	0	0	-2.30259	-2.30259
464	10	4	C	Late	C-Birds	Late-Birds	28	0.0133136	0.00591716	1.33136	0.591716	-0.36858	0.358626
465	10	4	C	Late	C-Both	Late-Both	28	0.00591716	0.00443787	0.591716	0.443787	-0.609198	-0.36858
466	10	4	C	Pio	C-Bats	Pio -Bats	28	0.00147929	0.00147929	0.147929	0.147929	-1.39461	-1.39461
467	10	4	C	Pio	C-Birds	Pio -Birds	28	0.00591716	0.00443787	0.591716	0.443787	-0.609198	-0.36858
468	10	4	C	Pio	C-Both	Pio -Both	28	0.00443787	0.00147929	0.443787	0.147929	-1.39461	-0.609198
469	11	4	P	Late	P-Bats	Late-Bats	28	0	0	0	0	-2.30259	-2.30259
470	11	4	P	Late	P-Birds	Late-Birds	28	0.0035524	0.0035524	0.35524	0.35524	-0.786931	-0.786931
471	11	4	P	Late	P-Both	Late-Both	28	0	0	0	0	-2.30259	-2.30259
472	11	4	P	Pio	P-Bats	Pio -Bats	28	0	0	0	0	-2.30259	-2.30259
473	11	4	P	Pio	P-Birds	Pio -Birds	28	0	0	0	0	-2.30259	-2.30259
474	11	4	P	Pio	P-Both	Pio -Both	28	0	0	0	0	-2.30259	-2.30259
475	12	4	P	Late	P-Bats	Late-Bats	28	0	0	0	0	-2.30259	-2.30259
476	12	4	P	Late	P-Birds	Late-Birds	28	0	0	0	0	-2.30259	-2.30259
477	12	4	P	Late	P-Both	Late-Both	28	0	0	0	0	-2.30259	-2.30259
478	12	4	P	Pio	P-Bats	Pio -Bats	28	0	0	0	0	-2.30259	-2.30259
479	12	4	P	Pio	P-Birds	Pio -Birds	28	0	0	0	0	-2.30259	-2.30259
480	12	4	P	Pio	P-Both	Pio -Both	28	0	0	0	0	-2.30259	-2.30259
481	13	5	P	Late	P-Bats	Late-Bats	28	0	0	0	0	-2.30259	-2.30259
482	13	5	P	Late	P-Birds	Late-Birds	28	0	0	0	0	-2.30259	-2.30259
483	13	5	P	Late	P-Both	Late-Both	28	0	0	0	0	-2.30259	-2.30259
484	13	5	P	Pio	P-Bats	Pio -Bats	28	0	0	0	0	-2.30259	-2.30259
485	13	5	P	Pio	P-Birds	Pio -Birds	28	0	0	0	0	-2.30259	-2.30259
486	13	5	P	Pio	P-Both	Pio -Both	28	0	0	0	0	-2.30259	-2.30259
487	14	5	P	Late	P-Bats	Late-Bats	28	0	0	0	0	-2.30259	-2.30259
488	14	5	P	Late	P-Birds	Late-Birds	28	0.0035524	0.0017762	0.35524	0.17762	-1.2815	-0.786931
489	14	5	P	Late	P-Both	Late-Both	28	0	0	0	0	-2.30259	-2.30259
490	14	5	P	Pio	P-Bats	Pio -Bats	28	0	0	0	0	-2.30259	-2.30259
491	14	5	P	Pio	P-Birds	Pio -Birds	28	0	0	0	0	-2.30259	-2.30259
492	14	5	P	Pio	P-Both	Pio -Both	28	0	0	0	0	-2.30259	-2.30259
493	15	5	C	Late	C-Bats	Late-Bats	28	0	0	0	0	-2.30259	-2.30259
494	15	5	C	Late	C-Birds	Late-Birds	28	0.00295858	0.00147929	0.295858	0.147929	-1.39461	-0.9267
495	15	5	C	Late	C-Both	Late-Both	28	0	0	0	0	-2.30259	-2.30259
496	15	5	C	Pio	C-Bats	Pio -Bats	28	0.00443787	0.00147929	0.443787	0.147929	-1.39461	-0.609198
497	15	5	C	Pio	C-Birds	Pio -Birds	28	0	0.00147929	0	0.147929	-1.39461	-2.30259
498	15	5	C	Pio	C-Both	Pio -Both	28	0.00295858	0.00295858	0.295858	0.295858	-0.9267	-0.9267
499	16	5	P	Late	P-Bats	Late-Bats	28	0	0	0	0	-2.30259	-2.30259
500	16	5	P	Late	P-Birds	Late-Birds	28	0.0017762	0.0017762	0.17762	0.17762	-1.2815	-1.2815
501	16	5	P	Late	P-Both	Late-Both	28	0	0	0	0	-2.30259	-2.30259
502	16	5	P	Pio	P-Bats	Pio -Bats	28	0	0	0	0	-2.30259	-2.30259
503	16	5	P	Pio	P-Birds	Pio -Birds	28	0	0	0	0	-2.30259	-2.30259
504	16	5	P	Pio	P-Both	Pio -Both	28	0.0017762	0.0017762	0.17762	0.17762	-1.2815	-1.2815
505	17	6	C	Late	C-Bats	Late-Bats	28	0	0	0	0	-2.30259	-2.30259
506	17	6	C	Late	C-Birds	Late-Birds	28	0	0	0	0	-2.30259	-2.30259
507	17	6	C	Late	C-Both	Late-Both	28	0	0	0	0	-2.30259	-2.30259
508	17	6	C	Pio	C-Bats	Pio -Bats	28	0	0	0	0	-2.30259	-2.30259
509	17	6	C	Pio	C-Birds	Pio -Birds	28	0	0	0	0	-2.30259	-2.30259
510	17	6	C	Pio	C-Both	Pio -Both	28	0.00147929	0.00147929	0.147929	0.147929	-1.39461	-1.39461
511	18	6	P	Late	P-Bats	Late-Bats	28	0	0	0	0	-2.30259	-2.30259
512	18	6	P	Late	P-Birds	Late-Birds	28	0.0017762	0.0017762	0.17762	0.17762	-1.2815	-1.2815
513	18	6	P	Late	P-Both	Late-Both	28	0	0	0	0	-2.30259	-2.30259
514	18	6	P	Pio	P-Bats	Pio -Bats	28	0	0	0	0	-2.30259	-2.30259
515	18	6	P	Pio	P-Birds	Pio -Birds	28	0.0035524	0.0035524	0.35524	0.35524	-0.786931	-0.786931
516	18	6	P	Pio	P-Both	Pio -Both	28	0	0	0	0	-2.30259	-2.30259
517	19	7	C	Late	C-Bats	Late-Bats	28	0	0	0	0	-2.30259	-2.30259
518	19	7	C	Late	C-Birds	Late-Birds	28	0.00147929	0.00147929	0.147929	0.147929	-1.39461	-1.39461
519	19	7	C	Late	C-Both	Late-Both	28	0	0	0	0	-2.30259	-2.30259
520	19	7	C	Pio	C-Bats	Pio -Bats	28	0	0	0	0	-2.30259	-2.30259
521	19	7	C	Pio	C-Birds	Pio -Birds	28	0	0	0	0	-2.30259	-2.30259
522	19	7	C	Pio	C-Both	Pio -Both	28	0	0	0	0	-2.30259	-2.30259
523	20	7	P	Late	P-Bats	Late-Bats	28	0	0	0	0	-2.30259	-2.30259
524	20	7	P	Late	P-Birds	Late-Birds	28	0.0053286	0.0017762	0.53286	0.17762	-1.2815	-0.457507
525	20	7	P	Late	P-Both	Late-Both	28	0	0	0	0	-2.30259	-2.30259
526	20	7	P	Pio	P-Bats	Pio -Bats	28	0.0035524	0.0035524	0.35524	0.35524	-0.786931	-0.786931
527	20	7	P	Pio	P-Birds	Pio -Birds	28	0.0017762	0.0017762	0.17762	0.17762	-1.2815	-1.2815
528	20	7	P	Pio	P-Both	Pio -Both	28	0	0	0	0	-2.30259	-2.30259
529	21	7	P	Late	P-Bats	Late-Bats	28	0	0	0	0	-2.30259	-2.30259
530	21	7	P	Late	P-Birds	Late-Birds	28	0.00888099	0.0017762	0.888099	0.17762	-1.2815	-0.0119719
531	21	7	P	Late	P-Both	Late-Both	28	0	0	0	0	-2.30259	-2.30259
532	21	7	P	Pio	P-Bats	Pio -Bats	28	0	0	0	0	-2.30259	-2.30259
533	21	7	P	Pio	P-Birds	Pio -Birds	28	0	0	0	0	-2.30259	-2.30259
534	21	7	P	Pio	P-Both	Pio -Both	28	0.0017762	0.0017762	0.17762	0.17762	-1.2815	-1.2815
535	22	8	P	Late	P-Bats	Late-Bats	28	0	0	0	0	-2.30259	-2.30259
536	22	8	P	Late	P-Birds	Late-Birds	28	0.0035524	0.0017762	0.35524	0.17762	-1.2815	-0.786931
537	22	8	P	Late	P-Both	Late-Both	28	0	0	0	0	-2.30259	-2.30259
538	22	8	P	Pio	P-Bats	Pio -Bats	28	0.0053286	0.0035524	0.53286	0.35524	-0.786931	-0.457507
539	22	8	P	Pio	P-Birds	Pio -Birds	28	0.0035524	0.0017762	0.35524	0.17762	-1.2815	-0.786931
540	22	8	P	Pio	P-Both	Pio -Both	28	0.0017762	0.0017762	0.17762	0.17762	-1.2815	-1.2815
541	23	8	P	Late	P-Bats	Late-Bats	28	0	0	0	0	-2.30259	-2.30259
542	23	8	P	Late	P-Birds	Late-Birds	28	0	0	0	0	-2.30259	-2.30259
543	23	8	P	Late	P-Both	Late-Both	28	0	0	0	0	-2.30259	-2.30259
544	23	8	P	Pio	P-Bats	Pio -Bats	28	0.0017762	0.0017762	0.17762	0.17762	-1.2815	-1.2815
545	23	8	P	Pio	P-Birds	Pio -Birds	28	0.0017762	0.0017762	0.17762	0.17762	-1.2815	-1.2815
546	23	8	P	Pio	P-Both	Pio -Both	28	0	0	0	0	-2.30259	-2.30259
547	24	8	C	Late	C-Bats	Late-Bats	28	0	0	0	0	-2.30259	-2.30259
548	24	8	C	Late	C-Birds	Late-Birds	28	0.00443787	0.00147929	0.443787	0.147929	-1.39461	-0.609198
549	24	8	C	Late	C-Both	Late-Both	28	0	0	0	0	-2.30259	-2.30259
550	24	8	C	Pio	C-Bats	Pio -Bats	28	0	0	0	0	-2.30259	-2.30259
551	24	8	C	Pio	C-Birds	Pio -Birds	28	0.00147929	0.00147929	0.147929	0.147929	-1.39461	-1.39461
552	24	8	C	Pio	C-Both	Pio -Both	28	0.0133136	0.00295858	1.33136	0.295858	-0.9267	0.358626
553	1	1	C	Late	C-Bats	Late-Bats	32	0	0	0	0	-2.30259	-2.30259
554	1	1	C	Late	C-Birds	Late-Birds	32	0.0325444	0.00147929	3.25444	0.147929	-1.39461	1.21028
555	1	1	C	Late	C-Both	Late-Both	32	0.0133136	0.00147929	1.33136	0.147929	-1.39461	0.358626
556	1	1	C	Pio	C-Bats	Pio -Bats	32	0.00443787	0.00147929	0.443787	0.147929	-1.39461	-0.609198
557	1	1	C	Pio	C-Birds	Pio -Birds	32	0.00591716	0.00443787	0.591716	0.443787	-0.609198	-0.36858
558	1	1	C	Pio	C-Both	Pio -Both	32	0.0251479	0.00443787	2.51479	0.443787	-0.609198	0.961185
559	2	1	P	Late	P-Bats	Late-Bats	32	0	0	0	0	-2.30259	-2.30259
560	2	1	P	Late	P-Birds	Late-Birds	32	0.0071048	0.0017762	0.71048	0.17762	-1.2815	-0.210129
561	2	1	P	Late	P-Both	Late-Both	32	0	0	0	0	-2.30259	-2.30259
562	2	1	P	Pio	P-Bats	Pio -Bats	32	0.0035524	0.0017762	0.35524	0.17762	-1.2815	-0.786931
563	2	1	P	Pio	P-Birds	Pio -Birds	32	0.0035524	0.0017762	0.35524	0.17762	-1.2815	-0.786931
564	2	1	P	Pio	P-Both	Pio -Both	32	0.0071048	0.0035524	0.71048	0.35524	-0.786931	-0.210129
565	4	2	P	Late	P-Bats	Late-Bats	32	0	0	0	0	-2.30259	-2.30259
566	4	2	P	Late	P-Birds	Late-Birds	32	0.0124334	0.0017762	1.24334	0.17762	-1.2815	0.295159
567	4	2	P	Late	P-Both	Late-Both	32	0	0	0	0	-2.30259	-2.30259
568	4	2	P	Pio	P-Bats	Pio -Bats	32	0	0.0017762	0	0.17762	-1.2815	-2.30259
569	4	2	P	Pio	P-Birds	Pio -Birds	32	0.0035524	0	0.35524	0	-2.30259	-0.786931
570	4	2	P	Pio	P-Both	Pio -Both	32	0.0017762	0.0035524	0.17762	0.35524	-0.786931	-1.2815
571	5	2	P	Late	P-Bats	Late-Bats	32	0	0	0	0	-2.30259	-2.30259
572	5	2	P	Late	P-Birds	Late-Birds	32	0.0017762	0.0017762	0.17762	0.17762	-1.2815	-1.2815
573	5	2	P	Late	P-Both	Late-Both	32	0	0	0	0	-2.30259	-2.30259
574	5	2	P	Pio	P-Bats	Pio -Bats	32	0	0	0	0	-2.30259	-2.30259
575	5	2	P	Pio	P-Birds	Pio -Birds	32	0.0017762	0.0017762	0.17762	0.17762	-1.2815	-1.2815
576	5	2	P	Pio	P-Both	Pio -Both	32	0	0	0	0	-2.30259	-2.30259
577	6	2	C	Late	C-Bats	Late-Bats	32	0	0	0	0	-2.30259	-2.30259
578	6	2	C	Late	C-Birds	Late-Birds	32	0.00147929	0.00295858	0.147929	0.295858	-0.9267	-1.39461
579	6	2	C	Late	C-Both	Late-Both	32	0	0	0	0	-2.30259	-2.30259
580	6	2	C	Pio	C-Bats	Pio -Bats	32	0.00147929	0	0.147929	0	-2.30259	-1.39461
581	6	2	C	Pio	C-Birds	Pio -Birds	32	0	0.00147929	0	0.147929	-1.39461	-2.30259
582	6	2	C	Pio	C-Both	Pio -Both	32	0.00443787	0.00147929	0.443787	0.147929	-1.39461	-0.609198
583	7	3	P	Late	P-Bats	Late-Bats	32	0	0	0	0	-2.30259	-2.30259
584	7	3	P	Late	P-Birds	Late-Birds	32	0.0071048	0.0035524	0.71048	0.35524	-0.786931	-0.210129
585	7	3	P	Late	P-Both	Late-Both	32	0	0	0	0	-2.30259	-2.30259
586	7	3	P	Pio	P-Bats	Pio -Bats	32	0.0017762	0.0017762	0.17762	0.17762	-1.2815	-1.2815
587	7	3	P	Pio	P-Birds	Pio -Birds	32	0	0	0	0	-2.30259	-2.30259
588	7	3	P	Pio	P-Both	Pio -Both	32	0.0017762	0.0017762	0.17762	0.17762	-1.2815	-1.2815
589	8	3	C	Late	C-Bats	Late-Bats	32	0	0	0	0	-2.30259	-2.30259
590	8	3	C	Late	C-Birds	Late-Birds	32	0.00295858	0.00295858	0.295858	0.295858	-0.9267	-0.9267
591	8	3	C	Late	C-Both	Late-Both	32	0.00443787	0.00147929	0.443787	0.147929	-1.39461	-0.609198
592	8	3	C	Pio	C-Bats	Pio -Bats	32	0	0	0	0	-2.30259	-2.30259
593	8	3	C	Pio	C-Birds	Pio -Birds	32	0	0	0	0	-2.30259	-2.30259
594	8	3	C	Pio	C-Both	Pio -Both	32	0.00591716	0.00591716	0.591716	0.591716	-0.36858	-0.36858
595	9	3	P	Late	P-Bats	Late-Bats	32	0	0	0	0	-2.30259	-2.30259
596	9	3	P	Late	P-Birds	Late-Birds	32	0	0.0017762	0	0.17762	-1.2815	-2.30259
597	9	3	P	Late	P-Both	Late-Both	32	0	0	0	0	-2.30259	-2.30259
598	9	3	P	Pio	P-Bats	Pio -Bats	32	0	0	0	0	-2.30259	-2.30259
599	9	3	P	Pio	P-Birds	Pio -Birds	32	0	0	0	0	-2.30259	-2.30259
600	9	3	P	Pio	P-Both	Pio -Both	32	0.0017762	0.0017762	0.17762	0.17762	-1.2815	-1.2815
601	10	4	C	Late	C-Bats	Late-Bats	32	0	0	0	0	-2.30259	-2.30259
602	10	4	C	Late	C-Birds	Late-Birds	32	0.0133136	0.00591716	1.33136	0.591716	-0.36858	0.358626
603	10	4	C	Late	C-Both	Late-Both	32	0.00591716	0.00443787	0.591716	0.443787	-0.609198	-0.36858
604	10	4	C	Pio	C-Bats	Pio -Bats	32	0.00147929	0.00147929	0.147929	0.147929	-1.39461	-1.39461
605	10	4	C	Pio	C-Birds	Pio -Birds	32	0.00591716	0.00443787	0.591716	0.443787	-0.609198	-0.36858
606	10	4	C	Pio	C-Both	Pio -Both	32	0.00443787	0.00147929	0.443787	0.147929	-1.39461	-0.609198
607	11	4	P	Late	P-Bats	Late-Bats	32	0	0	0	0	-2.30259	-2.30259
608	11	4	P	Late	P-Birds	Late-Birds	32	0.0035524	0.0035524	0.35524	0.35524	-0.786931	-0.786931
609	11	4	P	Late	P-Both	Late-Both	32	0	0	0	0	-2.30259	-2.30259
610	11	4	P	Pio	P-Bats	Pio -Bats	32	0	0	0	0	-2.30259	-2.30259
611	11	4	P	Pio	P-Birds	Pio -Birds	32	0	0	0	0	-2.30259	-2.30259
612	11	4	P	Pio	P-Both	Pio -Both	32	0.0017762	0.0017762	0.17762	0.17762	-1.2815	-1.2815
613	12	4	P	Late	P-Bats	Late-Bats	32	0	0	0	0	-2.30259	-2.30259
614	12	4	P	Late	P-Birds	Late-Birds	32	0	0	0	0	-2.30259	-2.30259
615	12	4	P	Late	P-Both	Late-Both	32	0	0	0	0	-2.30259	-2.30259
616	12	4	P	Pio	P-Bats	Pio -Bats	32	0	0	0	0	-2.30259	-2.30259
617	12	4	P	Pio	P-Birds	Pio -Birds	32	0	0	0	0	-2.30259	-2.30259
618	12	4	P	Pio	P-Both	Pio -Both	32	0.0017762	0.0017762	0.17762	0.17762	-1.2815	-1.2815
619	13	5	P	Late	P-Bats	Late-Bats	32	0	0	0	0	-2.30259	-2.30259
620	13	5	P	Late	P-Birds	Late-Birds	32	0	0	0	0	-2.30259	-2.30259
621	13	5	P	Late	P-Both	Late-Both	32	0	0	0	0	-2.30259	-2.30259
622	13	5	P	Pio	P-Bats	Pio -Bats	32	0	0	0	0	-2.30259	-2.30259
623	13	5	P	Pio	P-Birds	Pio -Birds	32	0	0	0	0	-2.30259	-2.30259
624	13	5	P	Pio	P-Both	Pio -Both	32	0	0	0	0	-2.30259	-2.30259
625	14	5	P	Late	P-Bats	Late-Bats	32	0	0	0	0	-2.30259	-2.30259
626	14	5	P	Late	P-Birds	Late-Birds	32	0.0035524	0.0017762	0.35524	0.17762	-1.2815	-0.786931
627	14	5	P	Late	P-Both	Late-Both	32	0	0	0	0	-2.30259	-2.30259
628	14	5	P	Pio	P-Bats	Pio -Bats	32	0	0	0	0	-2.30259	-2.30259
629	14	5	P	Pio	P-Birds	Pio -Birds	32	0	0	0	0	-2.30259	-2.30259
630	14	5	P	Pio	P-Both	Pio -Both	32	0	0	0	0	-2.30259	-2.30259
631	15	5	C	Late	C-Bats	Late-Bats	32	0	0	0	0	-2.30259	-2.30259
632	15	5	C	Late	C-Birds	Late-Birds	32	0.00295858	0.00147929	0.295858	0.147929	-1.39461	-0.9267
633	15	5	C	Late	C-Both	Late-Both	32	0	0	0	0	-2.30259	-2.30259
634	15	5	C	Pio	C-Bats	Pio -Bats	32	0.00443787	0.00147929	0.443787	0.147929	-1.39461	-0.609198
635	15	5	C	Pio	C-Birds	Pio -Birds	32	0	0.00147929	0	0.147929	-1.39461	-2.30259
636	15	5	C	Pio	C-Both	Pio -Both	32	0.00147929	0.00295858	0.147929	0.295858	-0.9267	-1.39461
637	16	5	P	Late	P-Bats	Late-Bats	32	0	0	0	0	-2.30259	-2.30259
638	16	5	P	Late	P-Birds	Late-Birds	32	0.0053286	0.0017762	0.53286	0.17762	-1.2815	-0.457507
639	16	5	P	Late	P-Both	Late-Both	32	0	0	0	0	-2.30259	-2.30259
640	16	5	P	Pio	P-Bats	Pio -Bats	32	0	0	0	0	-2.30259	-2.30259
641	16	5	P	Pio	P-Birds	Pio -Birds	32	0	0	0	0	-2.30259	-2.30259
642	16	5	P	Pio	P-Both	Pio -Both	32	0.0017762	0.0017762	0.17762	0.17762	-1.2815	-1.2815
643	17	6	C	Late	C-Bats	Late-Bats	32	0	0	0	0	-2.30259	-2.30259
644	17	6	C	Late	C-Birds	Late-Birds	32	0	0	0	0	-2.30259	-2.30259
645	17	6	C	Late	C-Both	Late-Both	32	0	0	0	0	-2.30259	-2.30259
646	17	6	C	Pio	C-Bats	Pio -Bats	32	0	0	0	0	-2.30259	-2.30259
647	17	6	C	Pio	C-Birds	Pio -Birds	32	0	0	0	0	-2.30259	-2.30259
648	17	6	C	Pio	C-Both	Pio -Both	32	0.00147929	0.00147929	0.147929	0.147929	-1.39461	-1.39461
649	18	6	P	Late	P-Bats	Late-Bats	32	0	0	0	0	-2.30259	-2.30259
650	18	6	P	Late	P-Birds	Late-Birds	32	0.0017762	0.0017762	0.17762	0.17762	-1.2815	-1.2815
651	18	6	P	Late	P-Both	Late-Both	32	0	0	0	0	-2.30259	-2.30259
652	18	6	P	Pio	P-Bats	Pio -Bats	32	0	0	0	0	-2.30259	-2.30259
653	18	6	P	Pio	P-Birds	Pio -Birds	32	0.0035524	0.0035524	0.35524	0.35524	-0.786931	-0.786931
654	18	6	P	Pio	P-Both	Pio -Both	32	0	0	0	0	-2.30259	-2.30259
655	19	7	C	Late	C-Bats	Late-Bats	32	0	0	0	0	-2.30259	-2.30259
656	19	7	C	Late	C-Birds	Late-Birds	32	0.00147929	0.00147929	0.147929	0.147929	-1.39461	-1.39461
657	19	7	C	Late	C-Both	Late-Both	32	0	0	0	0	-2.30259	-2.30259
658	19	7	C	Pio	C-Bats	Pio -Bats	32	0	0	0	0	-2.30259	-2.30259
659	19	7	C	Pio	C-Birds	Pio -Birds	32	0	0	0	0	-2.30259	-2.30259
660	19	7	C	Pio	C-Both	Pio -Both	32	0	0	0	0	-2.30259	-2.30259
661	20	7	P	Late	P-Bats	Late-Bats	32	0	0	0	0	-2.30259	-2.30259
662	20	7	P	Late	P-Birds	Late-Birds	32	0.0053286	0.0017762	0.53286	0.17762	-1.2815	-0.457507
663	20	7	P	Late	P-Both	Late-Both	32	0	0	0	0	-2.30259	-2.30259
664	20	7	P	Pio	P-Bats	Pio -Bats	32	0.0035524	0.0035524	0.35524	0.35524	-0.786931	-0.786931
665	20	7	P	Pio	P-Birds	Pio -Birds	32	0.0017762	0.0017762	0.17762	0.17762	-1.2815	-1.2815
666	20	7	P	Pio	P-Both	Pio -Both	32	0	0	0	0	-2.30259	-2.30259
667	21	7	P	Late	P-Bats	Late-Bats	32	0	0	0	0	-2.30259	-2.30259
668	21	7	P	Late	P-Birds	Late-Birds	32	0.0106572	0.0017762	1.06572	0.17762	-1.2815	0.153338
669	21	7	P	Late	P-Both	Late-Both	32	0	0	0	0	-2.30259	-2.30259
670	21	7	P	Pio	P-Bats	Pio -Bats	32	0	0	0	0	-2.30259	-2.30259
671	21	7	P	Pio	P-Birds	Pio -Birds	32	0	0	0	0	-2.30259	-2.30259
672	21	7	P	Pio	P-Both	Pio -Both	32	0.0017762	0.0017762	0.17762	0.17762	-1.2815	-1.2815
673	22	8	P	Late	P-Bats	Late-Bats	32	0	0	0	0	-2.30259	-2.30259
674	22	8	P	Late	P-Birds	Late-Birds	32	0.0035524	0.0017762	0.35524	0.17762	-1.2815	-0.786931
675	22	8	P	Late	P-Both	Late-Both	32	0	0	0	0	-2.30259	-2.30259
676	22	8	P	Pio	P-Bats	Pio -Bats	32	0.0053286	0.0035524	0.53286	0.35524	-0.786931	-0.457507
677	22	8	P	Pio	P-Birds	Pio -Birds	32	0.0106572	0.0035524	1.06572	0.35524	-0.786931	0.153338
678	22	8	P	Pio	P-Both	Pio -Both	32	0.0035524	0.0035524	0.35524	0.35524	-0.786931	-0.786931
679	23	8	P	Late	P-Bats	Late-Bats	32	0	0	0	0	-2.30259	-2.30259
680	23	8	P	Late	P-Birds	Late-Birds	32	0	0	0	0	-2.30259	-2.30259
681	23	8	P	Late	P-Both	Late-Both	32	0	0	0	0	-2.30259	-2.30259
682	23	8	P	Pio	P-Bats	Pio -Bats	32	0.0017762	0.0017762	0.17762	0.17762	-1.2815	-1.2815
683	23	8	P	Pio	P-Birds	Pio -Birds	32	0.0035524	0.0035524	0.35524	0.35524	-0.786931	-0.786931
684	23	8	P	Pio	P-Both	Pio -Both	32	0.0017762	0.0017762	0.17762	0.17762	-1.2815	-1.2815
685	24	8	C	Late	C-Bats	Late-Bats	32	0	0	0	0	-2.30259	-2.30259
686	24	8	C	Late	C-Birds	Late-Birds	32	0.00443787	0.00147929	0.443787	0.147929	-1.39461	-0.609198
687	24	8	C	Late	C-Both	Late-Both	32	0	0	0	0	-2.30259	-2.30259
688	24	8	C	Pio	C-Bats	Pio -Bats	32	0	0	0	0	-2.30259	-2.30259
689	24	8	C	Pio	C-Birds	Pio -Birds	32	0.00147929	0.00147929	0.147929	0.147929	-1.39461	-1.39461
690	24	8	C	Pio	C-Both	Pio -Both	32	0.0133136	0.00295858	1.33136	0.295858	-0.9267	0.358626
691	1	1	C	Late	C-Bats	Late-Bats	36	0	0	0	0	-2.30259	-2.30259
692	1	1	C	Late	C-Birds	Late-Birds	36	0.0325444	0.00147929	3.25444	0.147929	-1.39461	1.21028
693	1	1	C	Late	C-Both	Late-Both	36	0.0133136	0.00147929	1.33136	0.147929	-1.39461	0.358626
694	1	1	C	Pio	C-Bats	Pio -Bats	36	0.00443787	0.00147929	0.443787	0.147929	-1.39461	-0.609198
695	1	1	C	Pio	C-Birds	Pio -Birds	36	0.00591716	0.00443787	0.591716	0.443787	-0.609198	-0.36858
696	1	1	C	Pio	C-Both	Pio -Both	36	0.0236686	0.00443787	2.36686	0.443787	-0.609198	0.902948
697	2	1	P	Late	P-Bats	Late-Bats	36	0	0	0	0	-2.30259	-2.30259
698	2	1	P	Late	P-Birds	Late-Birds	36	0.0124334	0.0035524	1.24334	0.35524	-0.786931	0.295159
699	2	1	P	Late	P-Both	Late-Both	36	0	0	0	0	-2.30259	-2.30259
700	2	1	P	Pio	P-Bats	Pio -Bats	36	0.0035524	0.0017762	0.35524	0.17762	-1.2815	-0.786931
701	2	1	P	Pio	P-Birds	Pio -Birds	36	0.0035524	0.0017762	0.35524	0.17762	-1.2815	-0.786931
702	2	1	P	Pio	P-Both	Pio -Both	36	0.0071048	0.0035524	0.71048	0.35524	-0.786931	-0.210129
703	4	2	P	Late	P-Bats	Late-Bats	36	0	0	0	0	-2.30259	-2.30259
704	4	2	P	Late	P-Birds	Late-Birds	36	0.0159858	0.0017762	1.59858	0.17762	-1.2815	0.529792
705	4	2	P	Late	P-Both	Late-Both	36	0	0	0	0	-2.30259	-2.30259
706	4	2	P	Pio	P-Bats	Pio -Bats	36	0	0.0017762	0	0.17762	-1.2815	-2.30259
707	4	2	P	Pio	P-Birds	Pio -Birds	36	0.0053286	0.0017762	0.53286	0.17762	-1.2815	-0.457507
708	4	2	P	Pio	P-Both	Pio -Both	36	0.0035524	0.0035524	0.35524	0.35524	-0.786931	-0.786931
709	5	2	P	Late	P-Bats	Late-Bats	36	0	0	0	0	-2.30259	-2.30259
710	5	2	P	Late	P-Birds	Late-Birds	36	0.0017762	0.0017762	0.17762	0.17762	-1.2815	-1.2815
711	5	2	P	Late	P-Both	Late-Both	36	0	0	0	0	-2.30259	-2.30259
712	5	2	P	Pio	P-Bats	Pio -Bats	36	0	0	0	0	-2.30259	-2.30259
713	5	2	P	Pio	P-Birds	Pio -Birds	36	0.0017762	0.0017762	0.17762	0.17762	-1.2815	-1.2815
714	5	2	P	Pio	P-Both	Pio -Both	36	0	0	0	0	-2.30259	-2.30259
715	6	2	C	Late	C-Bats	Late-Bats	36	0	0	0	0	-2.30259	-2.30259
716	6	2	C	Late	C-Birds	Late-Birds	36	0.00147929	0.00295858	0.147929	0.295858	-0.9267	-1.39461
717	6	2	C	Late	C-Both	Late-Both	36	0	0	0	0	-2.30259	-2.30259
718	6	2	C	Pio	C-Bats	Pio -Bats	36	0.00147929	0	0.147929	0	-2.30259	-1.39461
719	6	2	C	Pio	C-Birds	Pio -Birds	36	0.00147929	0.00147929	0.147929	0.147929	-1.39461	-1.39461
720	6	2	C	Pio	C-Both	Pio -Both	36	0.00443787	0.00147929	0.443787	0.147929	-1.39461	-0.609198
721	7	3	P	Late	P-Bats	Late-Bats	36	0	0	0	0	-2.30259	-2.30259
722	7	3	P	Late	P-Birds	Late-Birds	36	0.0071048	0.0035524	0.71048	0.35524	-0.786931	-0.210129
723	7	3	P	Late	P-Both	Late-Both	36	0	0	0	0	-2.30259	-2.30259
724	7	3	P	Pio	P-Bats	Pio -Bats	36	0.0017762	0.0017762	0.17762	0.17762	-1.2815	-1.2815
725	7	3	P	Pio	P-Birds	Pio -Birds	36	0	0	0	0	-2.30259	-2.30259
726	7	3	P	Pio	P-Both	Pio -Both	36	0.0017762	0.0017762	0.17762	0.17762	-1.2815	-1.2815
727	8	3	C	Late	C-Bats	Late-Bats	36	0	0	0	0	-2.30259	-2.30259
728	8	3	C	Late	C-Birds	Late-Birds	36	0.00295858	0.00295858	0.295858	0.295858	-0.9267	-0.9267
729	8	3	C	Late	C-Both	Late-Both	36	0.00443787	0.00147929	0.443787	0.147929	-1.39461	-0.609198
730	8	3	C	Pio	C-Bats	Pio -Bats	36	0	0	0	0	-2.30259	-2.30259
731	8	3	C	Pio	C-Birds	Pio -Birds	36	0	0	0	0	-2.30259	-2.30259
732	8	3	C	Pio	C-Both	Pio -Both	36	0.00739645	0.00591716	0.739645	0.591716	-0.36858	-0.174776
733	9	3	P	Late	P-Bats	Late-Bats	36	0	0	0	0	-2.30259	-2.30259
734	9	3	P	Late	P-Birds	Late-Birds	36	0	0.0017762	0	0.17762	-1.2815	-2.30259
735	9	3	P	Late	P-Both	Late-Both	36	0	0	0	0	-2.30259	-2.30259
736	9	3	P	Pio	P-Bats	Pio -Bats	36	0	0	0	0	-2.30259	-2.30259
737	9	3	P	Pio	P-Birds	Pio -Birds	36	0	0	0	0	-2.30259	-2.30259
738	9	3	P	Pio	P-Both	Pio -Both	36	0.0035524	0.0035524	0.35524	0.35524	-0.786931	-0.786931
739	10	4	C	Late	C-Bats	Late-Bats	36	0	0	0	0	-2.30259	-2.30259
740	10	4	C	Late	C-Birds	Late-Birds	36	0.0133136	0.00591716	1.33136	0.591716	-0.36858	0.358626
741	10	4	C	Late	C-Both	Late-Both	36	0.00591716	0.00443787	0.591716	0.443787	-0.609198	-0.36858
742	10	4	C	Pio	C-Bats	Pio -Bats	36	0.00147929	0.00147929	0.147929	0.147929	-1.39461	-1.39461
743	10	4	C	Pio	C-Birds	Pio -Birds	36	0.00591716	0.00443787	0.591716	0.443787	-0.609198	-0.36858
744	10	4	C	Pio	C-Both	Pio -Both	36	0.00443787	0.00147929	0.443787	0.147929	-1.39461	-0.609198
745	11	4	P	Late	P-Bats	Late-Bats	36	0	0	0	0	-2.30259	-2.30259
746	11	4	P	Late	P-Birds	Late-Birds	36	0.0035524	0.0035524	0.35524	0.35524	-0.786931	-0.786931
747	11	4	P	Late	P-Both	Late-Both	36	0.0017762	0.0017762	0.17762	0.17762	-1.2815	-1.2815
748	11	4	P	Pio	P-Bats	Pio -Bats	36	0	0	0	0	-2.30259	-2.30259
749	11	4	P	Pio	P-Birds	Pio -Birds	36	0	0	0	0	-2.30259	-2.30259
750	11	4	P	Pio	P-Both	Pio -Both	36	0.0017762	0.0017762	0.17762	0.17762	-1.2815	-1.2815
751	12	4	P	Late	P-Bats	Late-Bats	36	0	0	0	0	-2.30259	-2.30259
752	12	4	P	Late	P-Birds	Late-Birds	36	0	0	0	0	-2.30259	-2.30259
753	12	4	P	Late	P-Both	Late-Both	36	0	0	0	0	-2.30259	-2.30259
754	12	4	P	Pio	P-Bats	Pio -Bats	36	0	0	0	0	-2.30259	-2.30259
755	12	4	P	Pio	P-Birds	Pio -Birds	36	0	0	0	0	-2.30259	-2.30259
756	12	4	P	Pio	P-Both	Pio -Both	36	0.0017762	0.0017762	0.17762	0.17762	-1.2815	-1.2815
757	13	5	P	Late	P-Bats	Late-Bats	36	0	0	0	0	-2.30259	-2.30259
758	13	5	P	Late	P-Birds	Late-Birds	36	0	0	0	0	-2.30259	-2.30259
759	13	5	P	Late	P-Both	Late-Both	36	0	0	0	0	-2.30259	-2.30259
760	13	5	P	Pio	P-Bats	Pio -Bats	36	0	0	0	0	-2.30259	-2.30259
761	13	5	P	Pio	P-Birds	Pio -Birds	36	0	0	0	0	-2.30259	-2.30259
762	13	5	P	Pio	P-Both	Pio -Both	36	0	0	0	0	-2.30259	-2.30259
763	14	5	P	Late	P-Bats	Late-Bats	36	0	0	0	0	-2.30259	-2.30259
764	14	5	P	Late	P-Birds	Late-Birds	36	0.0035524	0.0017762	0.35524	0.17762	-1.2815	-0.786931
765	14	5	P	Late	P-Both	Late-Both	36	0	0	0	0	-2.30259	-2.30259
766	14	5	P	Pio	P-Bats	Pio -Bats	36	0	0	0	0	-2.30259	-2.30259
767	14	5	P	Pio	P-Birds	Pio -Birds	36	0	0	0	0	-2.30259	-2.30259
768	14	5	P	Pio	P-Both	Pio -Both	36	0	0	0	0	-2.30259	-2.30259
769	15	5	C	Late	C-Bats	Late-Bats	36	0	0	0	0	-2.30259	-2.30259
770	15	5	C	Late	C-Birds	Late-Birds	36	0.00295858	0.00147929	0.295858	0.147929	-1.39461	-0.9267
771	15	5	C	Late	C-Both	Late-Both	36	0	0	0	0	-2.30259	-2.30259
772	15	5	C	Pio	C-Bats	Pio -Bats	36	0.00443787	0.00147929	0.443787	0.147929	-1.39461	-0.609198
773	15	5	C	Pio	C-Birds	Pio -Birds	36	0	0.00147929	0	0.147929	-1.39461	-2.30259
774	15	5	C	Pio	C-Both	Pio -Both	36	0.00147929	0.00295858	0.147929	0.295858	-0.9267	-1.39461
775	16	5	P	Late	P-Bats	Late-Bats	36	0	0	0	0	-2.30259	-2.30259
776	16	5	P	Late	P-Birds	Late-Birds	36	0.0053286	0.0017762	0.53286	0.17762	-1.2815	-0.457507
777	16	5	P	Late	P-Both	Late-Both	36	0	0	0	0	-2.30259	-2.30259
778	16	5	P	Pio	P-Bats	Pio -Bats	36	0	0	0	0	-2.30259	-2.30259
779	16	5	P	Pio	P-Birds	Pio -Birds	36	0	0	0	0	-2.30259	-2.30259
780	16	5	P	Pio	P-Both	Pio -Both	36	0.0017762	0.0017762	0.17762	0.17762	-1.2815	-1.2815
781	17	6	C	Late	C-Bats	Late-Bats	36	0	0	0	0	-2.30259	-2.30259
782	17	6	C	Late	C-Birds	Late-Birds	36	0	0	0	0	-2.30259	-2.30259
783	17	6	C	Late	C-Both	Late-Both	36	0	0	0	0	-2.30259	-2.30259
784	17	6	C	Pio	C-Bats	Pio -Bats	36	0	0	0	0	-2.30259	-2.30259
785	17	6	C	Pio	C-Birds	Pio -Birds	36	0	0	0	0	-2.30259	-2.30259
786	17	6	C	Pio	C-Both	Pio -Both	36	0.00147929	0.00147929	0.147929	0.147929	-1.39461	-1.39461
787	18	6	P	Late	P-Bats	Late-Bats	36	0	0	0	0	-2.30259	-2.30259
788	18	6	P	Late	P-Birds	Late-Birds	36	0.0017762	0.0017762	0.17762	0.17762	-1.2815	-1.2815
789	18	6	P	Late	P-Both	Late-Both	36	0	0	0	0	-2.30259	-2.30259
790	18	6	P	Pio	P-Bats	Pio -Bats	36	0	0	0	0	-2.30259	-2.30259
791	18	6	P	Pio	P-Birds	Pio -Birds	36	0.0017762	0.0035524	0.17762	0.35524	-0.786931	-1.2815
792	18	6	P	Pio	P-Both	Pio -Both	36	0	0	0	0	-2.30259	-2.30259
793	19	7	C	Late	C-Bats	Late-Bats	36	0	0	0	0	-2.30259	-2.30259
794	19	7	C	Late	C-Birds	Late-Birds	36	0.00147929	0.00147929	0.147929	0.147929	-1.39461	-1.39461
795	19	7	C	Late	C-Both	Late-Both	36	0	0	0	0	-2.30259	-2.30259
796	19	7	C	Pio	C-Bats	Pio -Bats	36	0	0	0	0	-2.30259	-2.30259
797	19	7	C	Pio	C-Birds	Pio -Birds	36	0	0	0	0	-2.30259	-2.30259
798	19	7	C	Pio	C-Both	Pio -Both	36	0	0	0	0	-2.30259	-2.30259
799	20	7	P	Late	P-Bats	Late-Bats	36	0	0	0	0	-2.30259	-2.30259
800	20	7	P	Late	P-Birds	Late-Birds	36	0.0071048	0.0017762	0.71048	0.17762	-1.2815	-0.210129
801	20	7	P	Late	P-Both	Late-Both	36	0	0	0	0	-2.30259	-2.30259
802	20	7	P	Pio	P-Bats	Pio -Bats	36	0.0035524	0.0035524	0.35524	0.35524	-0.786931	-0.786931
803	20	7	P	Pio	P-Birds	Pio -Birds	36	0.0017762	0.0017762	0.17762	0.17762	-1.2815	-1.2815
804	20	7	P	Pio	P-Both	Pio -Both	36	0	0	0	0	-2.30259	-2.30259
805	21	7	P	Late	P-Bats	Late-Bats	36	0	0	0	0	-2.30259	-2.30259
806	21	7	P	Late	P-Birds	Late-Birds	36	0.0106572	0.0017762	1.06572	0.17762	-1.2815	0.153338
807	21	7	P	Late	P-Both	Late-Both	36	0	0	0	0	-2.30259	-2.30259
808	21	7	P	Pio	P-Bats	Pio -Bats	36	0.0035524	0.0017762	0.35524	0.17762	-1.2815	-0.786931
809	21	7	P	Pio	P-Birds	Pio -Birds	36	0.0017762	0.0017762	0.17762	0.17762	-1.2815	-1.2815
810	21	7	P	Pio	P-Both	Pio -Both	36	0.0017762	0.0017762	0.17762	0.17762	-1.2815	-1.2815
811	22	8	P	Late	P-Bats	Late-Bats	36	0	0	0	0	-2.30259	-2.30259
812	22	8	P	Late	P-Birds	Late-Birds	36	0.0035524	0.0017762	0.35524	0.17762	-1.2815	-0.786931
813	22	8	P	Late	P-Both	Late-Both	36	0	0	0	0	-2.30259	-2.30259
814	22	8	P	Pio	P-Bats	Pio -Bats	36	0.0053286	0.0035524	0.53286	0.35524	-0.786931	-0.457507
815	22	8	P	Pio	P-Birds	Pio -Birds	36	0.0124334	0.0035524	1.24334	0.35524	-0.786931	0.295159
816	22	8	P	Pio	P-Both	Pio -Both	36	0.0035524	0.0035524	0.35524	0.35524	-0.786931	-0.786931
817	23	8	P	Late	P-Bats	Late-Bats	36	0	0	0	0	-2.30259	-2.30259
818	23	8	P	Late	P-Birds	Late-Birds	36	0	0	0	0	-2.30259	-2.30259
819	23	8	P	Late	P-Both	Late-Both	36	0	0	0	0	-2.30259	-2.30259
820	23	8	P	Pio	P-Bats	Pio -Bats	36	0.0035524	0.0035524	0.35524	0.35524	-0.786931	-0.786931
821	23	8	P	Pio	P-Birds	Pio -Birds	36	0.0017762	0.0035524	0.17762	0.35524	-0.786931	-1.2815
822	23	8	P	Pio	P-Both	Pio -Both	36	0.0017762	0.0017762	0.17762	0.17762	-1.2815	-1.2815
823	24	8	C	Late	C-Bats	Late-Bats	36	0	0	0	0	-2.30259	-2.30259
824	24	8	C	Late	C-Birds	Late-Birds	36	0.00443787	0.00147929	0.443787	0.147929	-1.39461	-0.609198
825	24	8	C	Late	C-Both	Late-Both	36	0	0	0	0	-2.30259	-2.30259
826	24	8	C	Pio	C-Bats	Pio -Bats	36	0	0	0	0	-2.30259	-2.30259
827	24	8	C	Pio	C-Birds	Pio -Birds	36	0.00147929	0.00147929	0.147929	0.147929	-1.39461	-1.39461
828	24	8	C	Pio	C-Both	Pio -Both	36	0.0133136	0.00295858	1.33136	0.295858	-0.9267	0.358626
829	1	1	C	Late	C-Bats	Late-Bats	40	0	0	0	0	-2.30259	-2.30259
830	1	1	C	Late	C-Birds	Late-Birds	40	0.0340237	0.00147929	3.40237	0.147929	-1.39461	1.25344
831	1	1	C	Late	C-Both	Late-Both	40	0.0133136	0.00147929	1.33136	0.147929	-1.39461	0.358626
832	1	1	C	Pio	C-Bats	Pio -Bats	40	0.00443787	0.00147929	0.443787	0.147929	-1.39461	-0.609198
833	1	1	C	Pio	C-Birds	Pio -Birds	40	0.00591716	0.00443787	0.591716	0.443787	-0.609198	-0.36858
834	1	1	C	Pio	C-Both	Pio -Both	40	0.0236686	0.00443787	2.36686	0.443787	-0.609198	0.902948
835	2	1	P	Late	P-Bats	Late-Bats	40	0	0	0	0	-2.30259	-2.30259
836	2	1	P	Late	P-Birds	Late-Birds	40	0.0124334	0.0035524	1.24334	0.35524	-0.786931	0.295159
837	2	1	P	Late	P-Both	Late-Both	40	0.0017762	0.0017762	0.17762	0.17762	-1.2815	-1.2815
838	2	1	P	Pio	P-Bats	Pio -Bats	40	0.0035524	0.0017762	0.35524	0.17762	-1.2815	-0.786931
839	2	1	P	Pio	P-Birds	Pio -Birds	40	0.0035524	0.0017762	0.35524	0.17762	-1.2815	-0.786931
840	2	1	P	Pio	P-Both	Pio -Both	40	0.0071048	0.0035524	0.71048	0.35524	-0.786931	-0.210129
841	4	2	P	Late	P-Bats	Late-Bats	40	0	0	0	0	-2.30259	-2.30259
842	4	2	P	Late	P-Birds	Late-Birds	40	0.0159858	0.0017762	1.59858	0.17762	-1.2815	0.529792
843	4	2	P	Late	P-Both	Late-Both	40	0	0.0017762	0	0.17762	-1.2815	-2.30259
844	4	2	P	Pio	P-Bats	Pio -Bats	40	0	0.0017762	0	0.17762	-1.2815	-2.30259
845	4	2	P	Pio	P-Birds	Pio -Birds	40	0.0053286	0.0017762	0.53286	0.17762	-1.2815	-0.457507
846	4	2	P	Pio	P-Both	Pio -Both	40	0.0035524	0.0035524	0.35524	0.35524	-0.786931	-0.786931
847	5	2	P	Late	P-Bats	Late-Bats	40	0	0	0	0	-2.30259	-2.30259
848	5	2	P	Late	P-Birds	Late-Birds	40	0.0017762	0.0017762	0.17762	0.17762	-1.2815	-1.2815
849	5	2	P	Late	P-Both	Late-Both	40	0	0	0	0	-2.30259	-2.30259
850	5	2	P	Pio	P-Bats	Pio -Bats	40	0	0	0	0	-2.30259	-2.30259
851	5	2	P	Pio	P-Birds	Pio -Birds	40	0.0017762	0.0017762	0.17762	0.17762	-1.2815	-1.2815
852	5	2	P	Pio	P-Both	Pio -Both	40	0	0	0	0	-2.30259	-2.30259
853	6	2	C	Late	C-Bats	Late-Bats	40	0	0	0	0	-2.30259	-2.30259
854	6	2	C	Late	C-Birds	Late-Birds	40	0.00147929	0.00295858	0.147929	0.295858	-0.9267	-1.39461
855	6	2	C	Late	C-Both	Late-Both	40	0.00147929	0	0.147929	0	-2.30259	-1.39461
856	6	2	C	Pio	C-Bats	Pio -Bats	40	0.00147929	0	0.147929	0	-2.30259	-1.39461
857	6	2	C	Pio	C-Birds	Pio -Birds	40	0.00147929	0.00147929	0.147929	0.147929	-1.39461	-1.39461
858	6	2	C	Pio	C-Both	Pio -Both	40	0.00443787	0.00147929	0.443787	0.147929	-1.39461	-0.609198
859	7	3	P	Late	P-Bats	Late-Bats	40	0	0	0	0	-2.30259	-2.30259
860	7	3	P	Late	P-Birds	Late-Birds	40	0.00888099	0.0035524	0.888099	0.35524	-0.786931	-0.0119719
861	7	3	P	Late	P-Both	Late-Both	40	0	0	0	0	-2.30259	-2.30259
862	7	3	P	Pio	P-Bats	Pio -Bats	40	0.0017762	0.0017762	0.17762	0.17762	-1.2815	-1.2815
863	7	3	P	Pio	P-Birds	Pio -Birds	40	0	0	0	0	-2.30259	-2.30259
864	7	3	P	Pio	P-Both	Pio -Both	40	0.0017762	0.0017762	0.17762	0.17762	-1.2815	-1.2815
865	8	3	C	Late	C-Bats	Late-Bats	40	0	0	0	0	-2.30259	-2.30259
866	8	3	C	Late	C-Birds	Late-Birds	40	0.00295858	0.00295858	0.295858	0.295858	-0.9267	-0.9267
867	8	3	C	Late	C-Both	Late-Both	40	0.00591716	0.00295858	0.591716	0.295858	-0.9267	-0.36858
868	8	3	C	Pio	C-Bats	Pio -Bats	40	0.00147929	0.00147929	0.147929	0.147929	-1.39461	-1.39461
869	8	3	C	Pio	C-Birds	Pio -Birds	40	0	0	0	0	-2.30259	-2.30259
870	8	3	C	Pio	C-Both	Pio -Both	40	0.00739645	0.00591716	0.739645	0.591716	-0.36858	-0.174776
871	9	3	P	Late	P-Bats	Late-Bats	40	0	0	0	0	-2.30259	-2.30259
872	9	3	P	Late	P-Birds	Late-Birds	40	0	0.0017762	0	0.17762	-1.2815	-2.30259
873	9	3	P	Late	P-Both	Late-Both	40	0	0	0	0	-2.30259	-2.30259
874	9	3	P	Pio	P-Bats	Pio -Bats	40	0	0	0	0	-2.30259	-2.30259
875	9	3	P	Pio	P-Birds	Pio -Birds	40	0	0	0	0	-2.30259	-2.30259
876	9	3	P	Pio	P-Both	Pio -Both	40	0.0035524	0.0035524	0.35524	0.35524	-0.786931	-0.786931
877	10	4	C	Late	C-Bats	Late-Bats	40	0	0	0	0	-2.30259	-2.30259
878	10	4	C	Late	C-Birds	Late-Birds	40	0.0133136	0.00591716	1.33136	0.591716	-0.36858	0.358626
879	10	4	C	Late	C-Both	Late-Both	40	0.00591716	0.00443787	0.591716	0.443787	-0.609198	-0.36858
880	10	4	C	Pio	C-Bats	Pio -Bats	40	0.00147929	0.00147929	0.147929	0.147929	-1.39461	-1.39461
881	10	4	C	Pio	C-Birds	Pio -Birds	40	0.00591716	0.00443787	0.591716	0.443787	-0.609198	-0.36858
882	10	4	C	Pio	C-Both	Pio -Both	40	0.00443787	0.00147929	0.443787	0.147929	-1.39461	-0.609198
883	11	4	P	Late	P-Bats	Late-Bats	40	0	0	0	0	-2.30259	-2.30259
884	11	4	P	Late	P-Birds	Late-Birds	40	0.0035524	0.0035524	0.35524	0.35524	-0.786931	-0.786931
885	11	4	P	Late	P-Both	Late-Both	40	0.0017762	0.0017762	0.17762	0.17762	-1.2815	-1.2815
886	11	4	P	Pio	P-Bats	Pio -Bats	40	0	0	0	0	-2.30259	-2.30259
887	11	4	P	Pio	P-Birds	Pio -Birds	40	0	0	0	0	-2.30259	-2.30259
888	11	4	P	Pio	P-Both	Pio -Both	40	0.0017762	0.0017762	0.17762	0.17762	-1.2815	-1.2815
889	12	4	P	Late	P-Bats	Late-Bats	40	0	0	0	0	-2.30259	-2.30259
890	12	4	P	Late	P-Birds	Late-Birds	40	0	0	0	0	-2.30259	-2.30259
891	12	4	P	Late	P-Both	Late-Both	40	0	0	0	0	-2.30259	-2.30259
892	12	4	P	Pio	P-Bats	Pio -Bats	40	0	0	0	0	-2.30259	-2.30259
893	12	4	P	Pio	P-Birds	Pio -Birds	40	0	0	0	0	-2.30259	-2.30259
894	12	4	P	Pio	P-Both	Pio -Both	40	0.0195382	0.0017762	1.95382	0.17762	-1.2815	0.719701
895	13	5	P	Late	P-Bats	Late-Bats	40	0	0	0	0	-2.30259	-2.30259
896	13	5	P	Late	P-Birds	Late-Birds	40	0	0	0	0	-2.30259	-2.30259
897	13	5	P	Late	P-Both	Late-Both	40	0	0	0	0	-2.30259	-2.30259
898	13	5	P	Pio	P-Bats	Pio -Bats	40	0	0	0	0	-2.30259	-2.30259
899	13	5	P	Pio	P-Birds	Pio -Birds	40	0	0	0	0	-2.30259	-2.30259
900	13	5	P	Pio	P-Both	Pio -Both	40	0	0	0	0	-2.30259	-2.30259
901	14	5	P	Late	P-Bats	Late-Bats	40	0	0	0	0	-2.30259	-2.30259
902	14	5	P	Late	P-Birds	Late-Birds	40	0.0035524	0.0017762	0.35524	0.17762	-1.2815	-0.786931
903	14	5	P	Late	P-Both	Late-Both	40	0	0	0	0	-2.30259	-2.30259
904	14	5	P	Pio	P-Bats	Pio -Bats	40	0	0	0	0	-2.30259	-2.30259
905	14	5	P	Pio	P-Birds	Pio -Birds	40	0	0	0	0	-2.30259	-2.30259
906	14	5	P	Pio	P-Both	Pio -Both	40	0	0	0	0	-2.30259	-2.30259
907	15	5	C	Late	C-Bats	Late-Bats	40	0	0	0	0	-2.30259	-2.30259
908	15	5	C	Late	C-Birds	Late-Birds	40	0.00295858	0.00147929	0.295858	0.147929	-1.39461	-0.9267
909	15	5	C	Late	C-Both	Late-Both	40	0	0	0	0	-2.30259	-2.30259
910	15	5	C	Pio	C-Bats	Pio -Bats	40	0.00443787	0.00147929	0.443787	0.147929	-1.39461	-0.609198
911	15	5	C	Pio	C-Birds	Pio -Birds	40	0.00147929	0.00295858	0.147929	0.295858	-0.9267	-1.39461
912	15	5	C	Pio	C-Both	Pio -Both	40	0.00147929	0.00295858	0.147929	0.295858	-0.9267	-1.39461
913	16	5	P	Late	P-Bats	Late-Bats	40	0	0	0	0	-2.30259	-2.30259
914	16	5	P	Late	P-Birds	Late-Birds	40	0.0053286	0.0017762	0.53286	0.17762	-1.2815	-0.457507
915	16	5	P	Late	P-Both	Late-Both	40	0	0	0	0	-2.30259	-2.30259
916	16	5	P	Pio	P-Bats	Pio -Bats	40	0	0	0	0	-2.30259	-2.30259
917	16	5	P	Pio	P-Birds	Pio -Birds	40	0	0	0	0	-2.30259	-2.30259
918	16	5	P	Pio	P-Both	Pio -Both	40	0.0017762	0.0017762	0.17762	0.17762	-1.2815	-1.2815
919	17	6	C	Late	C-Bats	Late-Bats	40	0	0	0	0	-2.30259	-2.30259
920	17	6	C	Late	C-Birds	Late-Birds	40	0.00147929	0.00147929	0.147929	0.147929	-1.39461	-1.39461
921	17	6	C	Late	C-Both	Late-Both	40	0	0	0	0	-2.30259	-2.30259
922	17	6	C	Pio	C-Bats	Pio -Bats	40	0	0	0	0	-2.30259	-2.30259
923	17	6	C	Pio	C-Birds	Pio -Birds	40	0.00147929	0.00147929	0.147929	0.147929	-1.39461	-1.39461
924	17	6	C	Pio	C-Both	Pio -Both	40	0.00147929	0.00147929	0.147929	0.147929	-1.39461	-1.39461
925	18	6	P	Late	P-Bats	Late-Bats	40	0	0	0	0	-2.30259	-2.30259
926	18	6	P	Late	P-Birds	Late-Birds	40	0.0017762	0.0017762	0.17762	0.17762	-1.2815	-1.2815
927	18	6	P	Late	P-Both	Late-Both	40	0	0	0	0	-2.30259	-2.30259
928	18	6	P	Pio	P-Bats	Pio -Bats	40	0	0	0	0	-2.30259	-2.30259
929	18	6	P	Pio	P-Birds	Pio -Birds	40	0.0017762	0.0035524	0.17762	0.35524	-0.786931	-1.2815
930	18	6	P	Pio	P-Both	Pio -Both	40	0	0	0	0	-2.30259	-2.30259
931	19	7	C	Late	C-Bats	Late-Bats	40	0	0	0	0	-2.30259	-2.30259
932	19	7	C	Late	C-Birds	Late-Birds	40	0.00443787	0.00147929	0.443787	0.147929	-1.39461	-0.609198
933	19	7	C	Late	C-Both	Late-Both	40	0	0	0	0	-2.30259	-2.30259
934	19	7	C	Pio	C-Bats	Pio -Bats	40	0	0	0	0	-2.30259	-2.30259
935	19	7	C	Pio	C-Birds	Pio -Birds	40	0	0	0	0	-2.30259	-2.30259
936	19	7	C	Pio	C-Both	Pio -Both	40	0.00147929	0.00147929	0.147929	0.147929	-1.39461	-1.39461
937	20	7	P	Late	P-Bats	Late-Bats	40	0	0	0	0	-2.30259	-2.30259
938	20	7	P	Late	P-Birds	Late-Birds	40	0.0071048	0.0017762	0.71048	0.17762	-1.2815	-0.210129
939	20	7	P	Late	P-Both	Late-Both	40	0	0	0	0	-2.30259	-2.30259
940	20	7	P	Pio	P-Bats	Pio -Bats	40	0.0035524	0.0035524	0.35524	0.35524	-0.786931	-0.786931
941	20	7	P	Pio	P-Birds	Pio -Birds	40	0.0017762	0.0017762	0.17762	0.17762	-1.2815	-1.2815
942	20	7	P	Pio	P-Both	Pio -Both	40	0	0	0	0	-2.30259	-2.30259
943	21	7	P	Late	P-Bats	Late-Bats	40	0	0	0	0	-2.30259	-2.30259
944	21	7	P	Late	P-Birds	Late-Birds	40	0.0106572	0.0017762	1.06572	0.17762	-1.2815	0.153338
945	21	7	P	Late	P-Both	Late-Both	40	0	0	0	0	-2.30259	-2.30259
946	21	7	P	Pio	P-Bats	Pio -Bats	40	0.0017762	0.0017762	0.17762	0.17762	-1.2815	-1.2815
947	21	7	P	Pio	P-Birds	Pio -Birds	40	0.0017762	0.0017762	0.17762	0.17762	-1.2815	-1.2815
948	21	7	P	Pio	P-Both	Pio -Both	40	0.0017762	0.0017762	0.17762	0.17762	-1.2815	-1.2815
949	22	8	P	Late	P-Bats	Late-Bats	40	0	0	0	0	-2.30259	-2.30259
950	22	8	P	Late	P-Birds	Late-Birds	40	0.0035524	0.0017762	0.35524	0.17762	-1.2815	-0.786931
951	22	8	P	Late	P-Both	Late-Both	40	0	0	0	0	-2.30259	-2.30259
952	22	8	P	Pio	P-Bats	Pio -Bats	40	0.0053286	0.0035524	0.53286	0.35524	-0.786931	-0.457507
953	22	8	P	Pio	P-Birds	Pio -Birds	40	0.0124334	0.0035524	1.24334	0.35524	-0.786931	0.295159
954	22	8	P	Pio	P-Both	Pio -Both	40	0.0035524	0.0035524	0.35524	0.35524	-0.786931	-0.786931
955	23	8	P	Late	P-Bats	Late-Bats	40	0	0	0	0	-2.30259	-2.30259
956	23	8	P	Late	P-Birds	Late-Birds	40	0	0	0	0	-2.30259	-2.30259
957	23	8	P	Late	P-Both	Late-Both	40	0	0	0	0	-2.30259	-2.30259
958	23	8	P	Pio	P-Bats	Pio -Bats	40	0.0035524	0.0035524	0.35524	0.35524	-0.786931	-0.786931
959	23	8	P	Pio	P-Birds	Pio -Birds	40	0.0017762	0.0035524	0.17762	0.35524	-0.786931	-1.2815
960	23	8	P	Pio	P-Both	Pio -Both	40	0.0017762	0.0017762	0.17762	0.17762	-1.2815	-1.2815
961	24	8	C	Late	C-Bats	Late-Bats	40	0	0	0	0	-2.30259	-2.30259
962	24	8	C	Late	C-Birds	Late-Birds	40	0.00591716	0.00147929	0.591716	0.147929	-1.39461	-0.36858
963	24	8	C	Late	C-Both	Late-Both	40	0	0	0	0	-2.30259	-2.30259
964	24	8	C	Pio	C-Bats	Pio -Bats	40	0	0	0	0	-2.30259	-2.30259
965	24	8	C	Pio	C-Birds	Pio -Birds	40	0.00147929	0.00147929	0.147929	0.147929	-1.39461	-1.39461
966	24	8	C	Pio	C-Both	Pio -Both	40	0.0147929	0.00443787	1.47929	0.443787	-0.609198	0.456975
967	1	1	C	Late	C-Bats	Late-Bats	44	0	0	0	0	-2.30259	-2.30259
968	1	1	C	Late	C-Birds	Late-Birds	44	0.035503	0.00147929	3.5503	0.147929	-1.39461	1.29481
969	1	1	C	Late	C-Both	Late-Both	44	0.0133136	0.00147929	1.33136	0.147929	-1.39461	0.358626
970	1	1	C	Pio	C-Bats	Pio -Bats	44	0.00443787	0.00147929	0.443787	0.147929	-1.39461	-0.609198
971	1	1	C	Pio	C-Birds	Pio -Birds	44	0.00591716	0.00443787	0.591716	0.443787	-0.609198	-0.36858
972	1	1	C	Pio	C-Both	Pio -Both	44	0.0236686	0.00443787	2.36686	0.443787	-0.609198	0.902948
973	2	1	P	Late	P-Bats	Late-Bats	44	0	0	0	0	-2.30259	-2.30259
974	2	1	P	Late	P-Birds	Late-Birds	44	0.0159858	0.0035524	1.59858	0.35524	-0.786931	0.529792
975	2	1	P	Late	P-Both	Late-Both	44	0.0017762	0.0017762	0.17762	0.17762	-1.2815	-1.2815
976	2	1	P	Pio	P-Bats	Pio -Bats	44	0.0035524	0.0017762	0.35524	0.17762	-1.2815	-0.786931
977	2	1	P	Pio	P-Birds	Pio -Birds	44	0.0035524	0.0017762	0.35524	0.17762	-1.2815	-0.786931
978	2	1	P	Pio	P-Both	Pio -Both	44	0.0071048	0.0035524	0.71048	0.35524	-0.786931	-0.210129
979	4	2	P	Late	P-Bats	Late-Bats	44	0	0	0	0	-2.30259	-2.30259
980	4	2	P	Late	P-Birds	Late-Birds	44	0.0159858	0.0017762	1.59858	0.17762	-1.2815	0.529792
981	4	2	P	Late	P-Both	Late-Both	44	0	0.0017762	0	0.17762	-1.2815	-2.30259
982	4	2	P	Pio	P-Bats	Pio -Bats	44	0	0.0017762	0	0.17762	-1.2815	-2.30259
983	4	2	P	Pio	P-Birds	Pio -Birds	44	0.0053286	0.0017762	0.53286	0.17762	-1.2815	-0.457507
984	4	2	P	Pio	P-Both	Pio -Both	44	0.0035524	0.0035524	0.35524	0.35524	-0.786931	-0.786931
985	5	2	P	Late	P-Bats	Late-Bats	44	0	0	0	0	-2.30259	-2.30259
986	5	2	P	Late	P-Birds	Late-Birds	44	0.0017762	0.0017762	0.17762	0.17762	-1.2815	-1.2815
987	5	2	P	Late	P-Both	Late-Both	44	0	0	0	0	-2.30259	-2.30259
988	5	2	P	Pio	P-Bats	Pio -Bats	44	0	0	0	0	-2.30259	-2.30259
989	5	2	P	Pio	P-Birds	Pio -Birds	44	0.0017762	0.0017762	0.17762	0.17762	-1.2815	-1.2815
990	5	2	P	Pio	P-Both	Pio -Both	44	0	0	0	0	-2.30259	-2.30259
991	6	2	C	Late	C-Bats	Late-Bats	44	0	0	0	0	-2.30259	-2.30259
992	6	2	C	Late	C-Birds	Late-Birds	44	0.00147929	0.00295858	0.147929	0.295858	-0.9267	-1.39461
993	6	2	C	Late	C-Both	Late-Both	44	0.00147929	0	0.147929	0	-2.30259	-1.39461
994	6	2	C	Pio	C-Bats	Pio -Bats	44	0.00147929	0	0.147929	0	-2.30259	-1.39461
995	6	2	C	Pio	C-Birds	Pio -Birds	44	0.00147929	0.00147929	0.147929	0.147929	-1.39461	-1.39461
996	6	2	C	Pio	C-Both	Pio -Both	44	0.00443787	0.00147929	0.443787	0.147929	-1.39461	-0.609198
997	7	3	P	Late	P-Bats	Late-Bats	44	0	0	0	0	-2.30259	-2.30259
998	7	3	P	Late	P-Birds	Late-Birds	44	0.00888099	0.0035524	0.888099	0.35524	-0.786931	-0.0119719
999	7	3	P	Late	P-Both	Late-Both	44	0	0	0	0	-2.30259	-2.30259
1000	7	3	P	Pio	P-Bats	Pio -Bats	44	0.0017762	0.0017762	0.17762	0.17762	-1.2815	-1.2815
1001	7	3	P	Pio	P-Birds	Pio -Birds	44	0	0	0	0	-2.30259	-2.30259
1002	7	3	P	Pio	P-Both	Pio -Both	44	0.0017762	0.0017762	0.17762	0.17762	-1.2815	-1.2815
1003	8	3	C	Late	C-Bats	Late-Bats	44	0	0	0	0	-2.30259	-2.30259
1004	8	3	C	Late	C-Birds	Late-Birds	44	0.00295858	0.00295858	0.295858	0.295858	-0.9267	-0.9267
1005	8	3	C	Late	C-Both	Late-Both	44	0.00591716	0.00295858	0.591716	0.295858	-0.9267	-0.36858
1006	8	3	C	Pio	C-Bats	Pio -Bats	44	0.00147929	0.00147929	0.147929	0.147929	-1.39461	-1.39461
1007	8	3	C	Pio	C-Birds	Pio -Birds	44	0	0	0	0	-2.30259	-2.30259
1008	8	3	C	Pio	C-Both	Pio -Both	44	0.00739645	0.00591716	0.739645	0.591716	-0.36858	-0.174776
1009	9	3	P	Late	P-Bats	Late-Bats	44	0	0	0	0	-2.30259	-2.30259
1010	9	3	P	Late	P-Birds	Late-Birds	44	0	0.0017762	0	0.17762	-1.2815	-2.30259
1011	9	3	P	Late	P-Both	Late-Both	44	0	0	0	0	-2.30259	-2.30259
1012	9	3	P	Pio	P-Bats	Pio -Bats	44	0	0	0	0	-2.30259	-2.30259
1013	9	3	P	Pio	P-Birds	Pio -Birds	44	0	0	0	0	-2.30259	-2.30259
1014	9	3	P	Pio	P-Both	Pio -Both	44	0.0035524	0.0035524	0.35524	0.35524	-0.786931	-0.786931
1015	10	4	C	Late	C-Bats	Late-Bats	44	0	0	0	0	-2.30259	-2.30259
1016	10	4	C	Late	C-Birds	Late-Birds	44	0.0133136	0.00591716	1.33136	0.591716	-0.36858	0.358626
1017	10	4	C	Late	C-Both	Late-Both	44	0.00591716	0.00443787	0.591716	0.443787	-0.609198	-0.36858
1018	10	4	C	Pio	C-Bats	Pio -Bats	44	0.00147929	0.00147929	0.147929	0.147929	-1.39461	-1.39461
1019	10	4	C	Pio	C-Birds	Pio -Birds	44	0.00591716	0.00443787	0.591716	0.443787	-0.609198	-0.36858
1020	10	4	C	Pio	C-Both	Pio -Both	44	0.00443787	0.00147929	0.443787	0.147929	-1.39461	-0.609198
1021	11	4	P	Late	P-Bats	Late-Bats	44	0	0	0	0	-2.30259	-2.30259
1022	11	4	P	Late	P-Birds	Late-Birds	44	0.0053286	0.0035524	0.53286	0.35524	-0.786931	-0.457507
1023	11	4	P	Late	P-Both	Late-Both	44	0.0035524	0.0035524	0.35524	0.35524	-0.786931	-0.786931
1024	11	4	P	Pio	P-Bats	Pio -Bats	44	0	0	0	0	-2.30259	-2.30259
1025	11	4	P	Pio	P-Birds	Pio -Birds	44	0.0017762	0.0017762	0.17762	0.17762	-1.2815	-1.2815
1026	11	4	P	Pio	P-Both	Pio -Both	44	0.0035524	0.0035524	0.35524	0.35524	-0.786931	-0.786931
1027	12	4	P	Late	P-Bats	Late-Bats	44	0	0	0	0	-2.30259	-2.30259
1028	12	4	P	Late	P-Birds	Late-Birds	44	0	0	0	0	-2.30259	-2.30259
1029	12	4	P	Late	P-Both	Late-Both	44	0	0	0	0	-2.30259	-2.30259
1030	12	4	P	Pio	P-Bats	Pio -Bats	44	0	0	0	0	-2.30259	-2.30259
1031	12	4	P	Pio	P-Birds	Pio -Birds	44	0	0	0	0	-2.30259	-2.30259
1032	12	4	P	Pio	P-Both	Pio -Both	44	0.0053286	0.0017762	0.53286	0.17762	-1.2815	-0.457507
1033	13	5	P	Late	P-Bats	Late-Bats	44	0	0	0	0	-2.30259	-2.30259
1034	13	5	P	Late	P-Birds	Late-Birds	44	0	0	0	0	-2.30259	-2.30259
1035	13	5	P	Late	P-Both	Late-Both	44	0	0	0	0	-2.30259	-2.30259
1036	13	5	P	Pio	P-Bats	Pio -Bats	44	0	0	0	0	-2.30259	-2.30259
1037	13	5	P	Pio	P-Birds	Pio -Birds	44	0.0017762	0.0017762	0.17762	0.17762	-1.2815	-1.2815
1038	13	5	P	Pio	P-Both	Pio -Both	44	0	0	0	0	-2.30259	-2.30259
1039	14	5	P	Late	P-Bats	Late-Bats	44	0	0	0	0	-2.30259	-2.30259
1040	14	5	P	Late	P-Birds	Late-Birds	44	0.0035524	0.0017762	0.35524	0.17762	-1.2815	-0.786931
1041	14	5	P	Late	P-Both	Late-Both	44	0	0	0	0	-2.30259	-2.30259
1042	14	5	P	Pio	P-Bats	Pio -Bats	44	0	0	0	0	-2.30259	-2.30259
1043	14	5	P	Pio	P-Birds	Pio -Birds	44	0	0	0	0	-2.30259	-2.30259
1044	14	5	P	Pio	P-Both	Pio -Both	44	0	0	0	0	-2.30259	-2.30259
1045	15	5	C	Late	C-Bats	Late-Bats	44	0	0	0	0	-2.30259	-2.30259
1046	15	5	C	Late	C-Birds	Late-Birds	44	0.00295858	0.00147929	0.295858	0.147929	-1.39461	-0.9267
1047	15	5	C	Late	C-Both	Late-Both	44	0	0	0	0	-2.30259	-2.30259
1048	15	5	C	Pio	C-Bats	Pio -Bats	44	0.00443787	0.00147929	0.443787	0.147929	-1.39461	-0.609198
1049	15	5	C	Pio	C-Birds	Pio -Birds	44	0.00147929	0.00295858	0.147929	0.295858	-0.9267	-1.39461
1050	15	5	C	Pio	C-Both	Pio -Both	44	0.00147929	0.00295858	0.147929	0.295858	-0.9267	-1.39461
1051	16	5	P	Late	P-Bats	Late-Bats	44	0	0	0	0	-2.30259	-2.30259
1052	16	5	P	Late	P-Birds	Late-Birds	44	0.0053286	0.0017762	0.53286	0.17762	-1.2815	-0.457507
1053	16	5	P	Late	P-Both	Late-Both	44	0	0	0	0	-2.30259	-2.30259
1054	16	5	P	Pio	P-Bats	Pio -Bats	44	0	0	0	0	-2.30259	-2.30259
1055	16	5	P	Pio	P-Birds	Pio -Birds	44	0	0	0	0	-2.30259	-2.30259
1056	16	5	P	Pio	P-Both	Pio -Both	44	0.0017762	0.0017762	0.17762	0.17762	-1.2815	-1.2815
1057	17	6	C	Late	C-Bats	Late-Bats	44	0	0	0	0	-2.30259	-2.30259
1058	17	6	C	Late	C-Birds	Late-Birds	44	0.00147929	0.00147929	0.147929	0.147929	-1.39461	-1.39461
1059	17	6	C	Late	C-Both	Late-Both	44	0	0	0	0	-2.30259	-2.30259
1060	17	6	C	Pio	C-Bats	Pio -Bats	44	0	0	0	0	-2.30259	-2.30259
1061	17	6	C	Pio	C-Birds	Pio -Birds	44	0.00147929	0.00147929	0.147929	0.147929	-1.39461	-1.39461
1062	17	6	C	Pio	C-Both	Pio -Both	44	0.00147929	0.00147929	0.147929	0.147929	-1.39461	-1.39461
1063	18	6	P	Late	P-Bats	Late-Bats	44	0	0	0	0	-2.30259	-2.30259
1064	18	6	P	Late	P-Birds	Late-Birds	44	0.0017762	0.0017762	0.17762	0.17762	-1.2815	-1.2815
1065	18	6	P	Late	P-Both	Late-Both	44	0	0	0	0	-2.30259	-2.30259
1066	18	6	P	Pio	P-Bats	Pio -Bats	44	0	0	0	0	-2.30259	-2.30259
1067	18	6	P	Pio	P-Birds	Pio -Birds	44	0.0017762	0.0035524	0.17762	0.35524	-0.786931	-1.2815
1068	18	6	P	Pio	P-Both	Pio -Both	44	0	0	0	0	-2.30259	-2.30259
1069	19	7	C	Late	C-Bats	Late-Bats	44	0	0	0	0	-2.30259	-2.30259
1070	19	7	C	Late	C-Birds	Late-Birds	44	0.00443787	0.00147929	0.443787	0.147929	-1.39461	-0.609198
1071	19	7	C	Late	C-Both	Late-Both	44	0	0	0	0	-2.30259	-2.30259
1072	19	7	C	Pio	C-Bats	Pio -Bats	44	0	0	0	0	-2.30259	-2.30259
1073	19	7	C	Pio	C-Birds	Pio -Birds	44	0	0	0	0	-2.30259	-2.30259
1074	19	7	C	Pio	C-Both	Pio -Both	44	0.00295858	0.00295858	0.295858	0.295858	-0.9267	-0.9267
1075	20	7	P	Late	P-Bats	Late-Bats	44	0	0	0	0	-2.30259	-2.30259
1076	20	7	P	Late	P-Birds	Late-Birds	44	0.0071048	0.0017762	0.71048	0.17762	-1.2815	-0.210129
1077	20	7	P	Late	P-Both	Late-Both	44	0	0	0	0	-2.30259	-2.30259
1078	20	7	P	Pio	P-Bats	Pio -Bats	44	0.0035524	0.0035524	0.35524	0.35524	-0.786931	-0.786931
1079	20	7	P	Pio	P-Birds	Pio -Birds	44	0.0017762	0.0017762	0.17762	0.17762	-1.2815	-1.2815
1080	20	7	P	Pio	P-Both	Pio -Both	44	0	0	0	0	-2.30259	-2.30259
1081	21	7	P	Late	P-Bats	Late-Bats	44	0	0	0	0	-2.30259	-2.30259
1082	21	7	P	Late	P-Birds	Late-Birds	44	0.0106572	0.0017762	1.06572	0.17762	-1.2815	0.153338
1083	21	7	P	Late	P-Both	Late-Both	44	0	0	0	0	-2.30259	-2.30259
1084	21	7	P	Pio	P-Bats	Pio -Bats	44	0.0017762	0.0017762	0.17762	0.17762	-1.2815	-1.2815
1085	21	7	P	Pio	P-Birds	Pio -Birds	44	0.0017762	0.0017762	0.17762	0.17762	-1.2815	-1.2815
1086	21	7	P	Pio	P-Both	Pio -Both	44	0.0035524	0.0035524	0.35524	0.35524	-0.786931	-0.786931
1087	22	8	P	Late	P-Bats	Late-Bats	44	0	0	0	0	-2.30259	-2.30259
1088	22	8	P	Late	P-Birds	Late-Birds	44	0.0035524	0.0017762	0.35524	0.17762	-1.2815	-0.786931
1089	22	8	P	Late	P-Both	Late-Both	44	0	0	0	0	-2.30259	-2.30259
1090	22	8	P	Pio	P-Bats	Pio -Bats	44	0.0053286	0.0035524	0.53286	0.35524	-0.786931	-0.457507
1091	22	8	P	Pio	P-Birds	Pio -Birds	44	0.0142096	0.0035524	1.42096	0.35524	-0.786931	0.419341
1092	22	8	P	Pio	P-Both	Pio -Both	44	0.0035524	0.0035524	0.35524	0.35524	-0.786931	-0.786931
1093	23	8	P	Late	P-Bats	Late-Bats	44	0	0	0	0	-2.30259	-2.30259
1094	23	8	P	Late	P-Birds	Late-Birds	44	0.0017762	0.0017762	0.17762	0.17762	-1.2815	-1.2815
1095	23	8	P	Late	P-Both	Late-Both	44	0	0	0	0	-2.30259	-2.30259
1096	23	8	P	Pio	P-Bats	Pio -Bats	44	0.0035524	0.0035524	0.35524	0.35524	-0.786931	-0.786931
1097	23	8	P	Pio	P-Birds	Pio -Birds	44	0.0017762	0.0035524	0.17762	0.35524	-0.786931	-1.2815
1098	23	8	P	Pio	P-Both	Pio -Both	44	0.0017762	0.0017762	0.17762	0.17762	-1.2815	-1.2815
1099	24	8	C	Late	C-Bats	Late-Bats	44	0	0	0	0	-2.30259	-2.30259
1100	24	8	C	Late	C-Birds	Late-Birds	44	0.00591716	0.00147929	0.591716	0.147929	-1.39461	-0.36858
1101	24	8	C	Late	C-Both	Late-Both	44	0	0	0	0	-2.30259	-2.30259
1102	24	8	C	Pio	C-Bats	Pio -Bats	44	0	0	0	0	-2.30259	-2.30259
1103	24	8	C	Pio	C-Birds	Pio -Birds	44	0.00147929	0.00147929	0.147929	0.147929	-1.39461	-1.39461
1104	24	8	C	Pio	C-Both	Pio -Both	44	0.0207101	0.00443787	2.07101	0.443787	-0.609198	0.775191
1105	1	1	C	Late	C-Bats	Late-Bats	48	0	0	0	0	-2.30259	-2.30259
1106	1	1	C	Late	C-Birds	Late-Birds	48	0.035503	0.00147929	3.5503	0.147929	-1.39461	1.29481
1107	1	1	C	Late	C-Both	Late-Both	48	0.0133136	0.00147929	1.33136	0.147929	-1.39461	0.358626
1108	1	1	C	Pio	C-Bats	Pio -Bats	48	0.00443787	0.00147929	0.443787	0.147929	-1.39461	-0.609198
1109	1	1	C	Pio	C-Birds	Pio -Birds	48	0.00591716	0.00443787	0.591716	0.443787	-0.609198	-0.36858
1110	1	1	C	Pio	C-Both	Pio -Both	48	0.0236686	0.00443787	2.36686	0.443787	-0.609198	0.902948
1111	2	1	P	Late	P-Bats	Late-Bats	48	0	0	0	0	-2.30259	-2.30259
1112	2	1	P	Late	P-Birds	Late-Birds	48	0.0159858	0.0035524	1.59858	0.35524	-0.786931	0.529792
1113	2	1	P	Late	P-Both	Late-Both	48	0.0017762	0.0017762	0.17762	0.17762	-1.2815	-1.2815
1114	2	1	P	Pio	P-Bats	Pio -Bats	48	0.0035524	0.0017762	0.35524	0.17762	-1.2815	-0.786931
1115	2	1	P	Pio	P-Birds	Pio -Birds	48	0.0035524	0.0017762	0.35524	0.17762	-1.2815	-0.786931
1116	2	1	P	Pio	P-Both	Pio -Both	48	0.0106572	0.0053286	1.06572	0.53286	-0.457507	0.153338
1117	4	2	P	Late	P-Bats	Late-Bats	48	0	0	0	0	-2.30259	-2.30259
1118	4	2	P	Late	P-Birds	Late-Birds	48	0.017762	0.0017762	1.7762	0.17762	-1.2815	0.629248
1119	4	2	P	Late	P-Both	Late-Both	48	0	0.0017762	0	0.17762	-1.2815	-2.30259
1120	4	2	P	Pio	P-Bats	Pio -Bats	48	0.0017762	0.0017762	0.17762	0.17762	-1.2815	-1.2815
1121	4	2	P	Pio	P-Birds	Pio -Birds	48	0.0053286	0.0017762	0.53286	0.17762	-1.2815	-0.457507
1122	4	2	P	Pio	P-Both	Pio -Both	48	0.0035524	0.0035524	0.35524	0.35524	-0.786931	-0.786931
1123	5	2	P	Late	P-Bats	Late-Bats	48	0	0	0	0	-2.30259	-2.30259
1124	5	2	P	Late	P-Birds	Late-Birds	48	0.0017762	0.0017762	0.17762	0.17762	-1.2815	-1.2815
1125	5	2	P	Late	P-Both	Late-Both	48	0	0	0	0	-2.30259	-2.30259
1126	5	2	P	Pio	P-Bats	Pio -Bats	48	0	0	0	0	-2.30259	-2.30259
1127	5	2	P	Pio	P-Birds	Pio -Birds	48	0.0017762	0.0017762	0.17762	0.17762	-1.2815	-1.2815
1128	5	2	P	Pio	P-Both	Pio -Both	48	0	0	0	0	-2.30259	-2.30259
1129	6	2	C	Late	C-Bats	Late-Bats	48	0	0	0	0	-2.30259	-2.30259
1130	6	2	C	Late	C-Birds	Late-Birds	48	0.00147929	0.00295858	0.147929	0.295858	-0.9267	-1.39461
1131	6	2	C	Late	C-Both	Late-Both	48	0.00147929	0	0.147929	0	-2.30259	-1.39461
1132	6	2	C	Pio	C-Bats	Pio -Bats	48	0.00147929	0.00147929	0.147929	0.147929	-1.39461	-1.39461
1133	6	2	C	Pio	C-Birds	Pio -Birds	48	0.00147929	0.00147929	0.147929	0.147929	-1.39461	-1.39461
1134	6	2	C	Pio	C-Both	Pio -Both	48	0.00591716	0.00147929	0.591716	0.147929	-1.39461	-0.36858
1135	7	3	P	Late	P-Bats	Late-Bats	48	0	0	0	0	-2.30259	-2.30259
1136	7	3	P	Late	P-Birds	Late-Birds	48	0.0106572	0.0035524	1.06572	0.35524	-0.786931	0.153338
1137	7	3	P	Late	P-Both	Late-Both	48	0	0	0	0	-2.30259	-2.30259
1138	7	3	P	Pio	P-Bats	Pio -Bats	48	0.0017762	0.0017762	0.17762	0.17762	-1.2815	-1.2815
1139	7	3	P	Pio	P-Birds	Pio -Birds	48	0	0	0	0	-2.30259	-2.30259
1140	7	3	P	Pio	P-Both	Pio -Both	48	0.0017762	0.0017762	0.17762	0.17762	-1.2815	-1.2815
1141	8	3	C	Late	C-Bats	Late-Bats	48	0	0	0	0	-2.30259	-2.30259
1142	8	3	C	Late	C-Birds	Late-Birds	48	0.00295858	0.00295858	0.295858	0.295858	-0.9267	-0.9267
1143	8	3	C	Late	C-Both	Late-Both	48	0.00591716	0.00295858	0.591716	0.295858	-0.9267	-0.36858
1144	8	3	C	Pio	C-Bats	Pio -Bats	48	0.00147929	0.00147929	0.147929	0.147929	-1.39461	-1.39461
1145	8	3	C	Pio	C-Birds	Pio -Birds	48	0	0	0	0	-2.30259	-2.30259
1146	8	3	C	Pio	C-Both	Pio -Both	48	0.010355	0.00591716	1.0355	0.591716	-0.36858	0.127076
1147	9	3	P	Late	P-Bats	Late-Bats	48	0	0	0	0	-2.30259	-2.30259
1148	9	3	P	Late	P-Birds	Late-Birds	48	0	0.0017762	0	0.17762	-1.2815	-2.30259
1149	9	3	P	Late	P-Both	Late-Both	48	0	0	0	0	-2.30259	-2.30259
1150	9	3	P	Pio	P-Bats	Pio -Bats	48	0	0	0	0	-2.30259	-2.30259
1151	9	3	P	Pio	P-Birds	Pio -Birds	48	0	0	0	0	-2.30259	-2.30259
1152	9	3	P	Pio	P-Both	Pio -Both	48	0.0035524	0.0035524	0.35524	0.35524	-0.786931	-0.786931
1153	10	4	C	Late	C-Bats	Late-Bats	48	0	0	0	0	-2.30259	-2.30259
1154	10	4	C	Late	C-Birds	Late-Birds	48	0.0133136	0.00591716	1.33136	0.591716	-0.36858	0.358626
1155	10	4	C	Late	C-Both	Late-Both	48	0.00591716	0.00443787	0.591716	0.443787	-0.609198	-0.36858
1156	10	4	C	Pio	C-Bats	Pio -Bats	48	0.00147929	0.00147929	0.147929	0.147929	-1.39461	-1.39461
1157	10	4	C	Pio	C-Birds	Pio -Birds	48	0.00591716	0.00443787	0.591716	0.443787	-0.609198	-0.36858
1158	10	4	C	Pio	C-Both	Pio -Both	48	0.00443787	0.00147929	0.443787	0.147929	-1.39461	-0.609198
1159	11	4	P	Late	P-Bats	Late-Bats	48	0	0	0	0	-2.30259	-2.30259
1160	11	4	P	Late	P-Birds	Late-Birds	48	0.0053286	0.0035524	0.53286	0.35524	-0.786931	-0.457507
1161	11	4	P	Late	P-Both	Late-Both	48	0.0035524	0.0035524	0.35524	0.35524	-0.786931	-0.786931
1162	11	4	P	Pio	P-Bats	Pio -Bats	48	0	0	0	0	-2.30259	-2.30259
1163	11	4	P	Pio	P-Birds	Pio -Birds	48	0.0017762	0.0017762	0.17762	0.17762	-1.2815	-1.2815
1164	11	4	P	Pio	P-Both	Pio -Both	48	0.0035524	0.0035524	0.35524	0.35524	-0.786931	-0.786931
1165	12	4	P	Late	P-Bats	Late-Bats	48	0	0	0	0	-2.30259	-2.30259
1166	12	4	P	Late	P-Birds	Late-Birds	48	0	0	0	0	-2.30259	-2.30259
1167	12	4	P	Late	P-Both	Late-Both	48	0	0	0	0	-2.30259	-2.30259
1168	12	4	P	Pio	P-Bats	Pio -Bats	48	0	0	0	0	-2.30259	-2.30259
1169	12	4	P	Pio	P-Birds	Pio -Birds	48	0	0	0	0	-2.30259	-2.30259
1170	12	4	P	Pio	P-Both	Pio -Both	48	0.0124334	0.0017762	1.24334	0.17762	-1.2815	0.295159
1171	13	5	P	Late	P-Bats	Late-Bats	48	0	0	0	0	-2.30259	-2.30259
1172	13	5	P	Late	P-Birds	Late-Birds	48	0.0284192	0.0017762	2.84192	0.17762	-1.2815	1.07906
1173	13	5	P	Late	P-Both	Late-Both	48	0	0	0	0	-2.30259	-2.30259
1174	13	5	P	Pio	P-Bats	Pio -Bats	48	0	0	0	0	-2.30259	-2.30259
1175	13	5	P	Pio	P-Birds	Pio -Birds	48	0.0017762	0.0017762	0.17762	0.17762	-1.2815	-1.2815
1176	13	5	P	Pio	P-Both	Pio -Both	48	0	0	0	0	-2.30259	-2.30259
1177	14	5	P	Late	P-Bats	Late-Bats	48	0	0	0	0	-2.30259	-2.30259
1178	14	5	P	Late	P-Birds	Late-Birds	48	0.0195382	0.0017762	1.95382	0.17762	-1.2815	0.719701
1179	14	5	P	Late	P-Both	Late-Both	48	0	0	0	0	-2.30259	-2.30259
1180	14	5	P	Pio	P-Bats	Pio -Bats	48	0	0	0	0	-2.30259	-2.30259
1181	14	5	P	Pio	P-Birds	Pio -Birds	48	0	0	0	0	-2.30259	-2.30259
1182	14	5	P	Pio	P-Both	Pio -Both	48	0	0	0	0	-2.30259	-2.30259
1183	15	5	C	Late	C-Bats	Late-Bats	48	0	0	0	0	-2.30259	-2.30259
1184	15	5	C	Late	C-Birds	Late-Birds	48	0.00295858	0.00147929	0.295858	0.147929	-1.39461	-0.9267
1185	15	5	C	Late	C-Both	Late-Both	48	0	0	0	0	-2.30259	-2.30259
1186	15	5	C	Pio	C-Bats	Pio -Bats	48	0.00443787	0.00147929	0.443787	0.147929	-1.39461	-0.609198
1187	15	5	C	Pio	C-Birds	Pio -Birds	48	0.00147929	0.00295858	0.147929	0.295858	-0.9267	-1.39461
1188	15	5	C	Pio	C-Both	Pio -Both	48	0.00147929	0.00295858	0.147929	0.295858	-0.9267	-1.39461
1189	16	5	P	Late	P-Bats	Late-Bats	48	0	0	0	0	-2.30259	-2.30259
1190	16	5	P	Late	P-Birds	Late-Birds	48	0.0053286	0.0017762	0.53286	0.17762	-1.2815	-0.457507
1191	16	5	P	Late	P-Both	Late-Both	48	0	0	0	0	-2.30259	-2.30259
1192	16	5	P	Pio	P-Bats	Pio -Bats	48	0	0	0	0	-2.30259	-2.30259
1193	16	5	P	Pio	P-Birds	Pio -Birds	48	0	0	0	0	-2.30259	-2.30259
1194	16	5	P	Pio	P-Both	Pio -Both	48	0.0035524	0.0017762	0.35524	0.17762	-1.2815	-0.786931
1195	17	6	C	Late	C-Bats	Late-Bats	48	0	0	0	0	-2.30259	-2.30259
1196	17	6	C	Late	C-Birds	Late-Birds	48	0.00295858	0.00147929	0.295858	0.147929	-1.39461	-0.9267
1197	17	6	C	Late	C-Both	Late-Both	48	0	0	0	0	-2.30259	-2.30259
1198	17	6	C	Pio	C-Bats	Pio -Bats	48	0	0	0	0	-2.30259	-2.30259
1199	17	6	C	Pio	C-Birds	Pio -Birds	48	0.00147929	0.00147929	0.147929	0.147929	-1.39461	-1.39461
1200	17	6	C	Pio	C-Both	Pio -Both	48	0.00147929	0.00147929	0.147929	0.147929	-1.39461	-1.39461
1201	18	6	P	Late	P-Bats	Late-Bats	48	0	0	0	0	-2.30259	-2.30259
1202	18	6	P	Late	P-Birds	Late-Birds	48	0.0017762	0.0017762	0.17762	0.17762	-1.2815	-1.2815
1203	18	6	P	Late	P-Both	Late-Both	48	0	0	0	0	-2.30259	-2.30259
1204	18	6	P	Pio	P-Bats	Pio -Bats	48	0	0	0	0	-2.30259	-2.30259
1205	18	6	P	Pio	P-Birds	Pio -Birds	48	0.0017762	0.0035524	0.17762	0.35524	-0.786931	-1.2815
1206	18	6	P	Pio	P-Both	Pio -Both	48	0	0	0	0	-2.30259	-2.30259
1207	19	7	C	Late	C-Bats	Late-Bats	48	0	0	0	0	-2.30259	-2.30259
1208	19	7	C	Late	C-Birds	Late-Birds	48	0.00443787	0.00147929	0.443787	0.147929	-1.39461	-0.609198
1209	19	7	C	Late	C-Both	Late-Both	48	0	0	0	0	-2.30259	-2.30259
1210	19	7	C	Pio	C-Bats	Pio -Bats	48	0	0	0	0	-2.30259	-2.30259
1211	19	7	C	Pio	C-Birds	Pio -Birds	48	0	0	0	0	-2.30259	-2.30259
1212	19	7	C	Pio	C-Both	Pio -Both	48	0.00443787	0.00295858	0.443787	0.295858	-0.9267	-0.609198
1213	20	7	P	Late	P-Bats	Late-Bats	48	0	0	0	0	-2.30259	-2.30259
1214	20	7	P	Late	P-Birds	Late-Birds	48	0.0106572	0.0017762	1.06572	0.17762	-1.2815	0.153338
1215	20	7	P	Late	P-Both	Late-Both	48	0	0	0	0	-2.30259	-2.30259
1216	20	7	P	Pio	P-Bats	Pio -Bats	48	0.0035524	0.0035524	0.35524	0.35524	-0.786931	-0.786931
1217	20	7	P	Pio	P-Birds	Pio -Birds	48	0.0035524	0.0035524	0.35524	0.35524	-0.786931	-0.786931
1218	20	7	P	Pio	P-Both	Pio -Both	48	0.0017762	0.0017762	0.17762	0.17762	-1.2815	-1.2815
1219	21	7	P	Late	P-Bats	Late-Bats	48	0	0	0	0	-2.30259	-2.30259
1220	21	7	P	Late	P-Birds	Late-Birds	48	0.0124334	0.0017762	1.24334	0.17762	-1.2815	0.295159
1221	21	7	P	Late	P-Both	Late-Both	48	0	0	0	0	-2.30259	-2.30259
1222	21	7	P	Pio	P-Bats	Pio -Bats	48	0.0017762	0.0017762	0.17762	0.17762	-1.2815	-1.2815
1223	21	7	P	Pio	P-Birds	Pio -Birds	48	0.0035524	0.0017762	0.35524	0.17762	-1.2815	-0.786931
1224	21	7	P	Pio	P-Both	Pio -Both	48	0.0035524	0.0035524	0.35524	0.35524	-0.786931	-0.786931
1225	22	8	P	Late	P-Bats	Late-Bats	48	0	0	0	0	-2.30259	-2.30259
1226	22	8	P	Late	P-Birds	Late-Birds	48	0.0035524	0.0017762	0.35524	0.17762	-1.2815	-0.786931
1227	22	8	P	Late	P-Both	Late-Both	48	0	0	0	0	-2.30259	-2.30259
1228	22	8	P	Pio	P-Bats	Pio -Bats	48	0.0071048	0.0035524	0.71048	0.35524	-0.786931	-0.210129
1229	22	8	P	Pio	P-Birds	Pio -Birds	48	0.0142096	0.0035524	1.42096	0.35524	-0.786931	0.419341
1230	22	8	P	Pio	P-Both	Pio -Both	48	0.0035524	0.0035524	0.35524	0.35524	-0.786931	-0.786931
1231	23	8	P	Late	P-Bats	Late-Bats	48	0	0	0	0	-2.30259	-2.30259
1232	23	8	P	Late	P-Birds	Late-Birds	48	0.0017762	0.0017762	0.17762	0.17762	-1.2815	-1.2815
1233	23	8	P	Late	P-Both	Late-Both	48	0	0	0	0	-2.30259	-2.30259
1234	23	8	P	Pio	P-Bats	Pio -Bats	48	0.0071048	0.0035524	0.71048	0.35524	-0.786931	-0.210129
1235	23	8	P	Pio	P-Birds	Pio -Birds	48	0.0017762	0.0035524	0.17762	0.35524	-0.786931	-1.2815
1236	23	8	P	Pio	P-Both	Pio -Both	48	0.0017762	0.0017762	0.17762	0.17762	-1.2815	-1.2815
1237	24	8	C	Late	C-Bats	Late-Bats	48	0	0	0	0	-2.30259	-2.30259
1238	24	8	C	Late	C-Birds	Late-Birds	48	0.00591716	0.00147929	0.591716	0.147929	-1.39461	-0.36858
1239	24	8	C	Late	C-Both	Late-Both	48	0	0	0	0	-2.30259	-2.30259
1240	24	8	C	Pio	C-Bats	Pio -Bats	48	0	0	0	0	-2.30259	-2.30259
1241	24	8	C	Pio	C-Birds	Pio -Birds	48	0.00147929	0.00147929	0.147929	0.147929	-1.39461	-1.39461
1242	24	8	C	Pio	C-Both	Pio -Both	48	0.0207101	0.00443787	2.07101	0.443787	-0.609198	0.775191
1243	1	1	C	Late	C-Bats	Late-Bats	52	0	0	0	0	-2.30259	-2.30259
1244	1	1	C	Late	C-Birds	Late-Birds	52	0.0310651	0.00147929	3.10651	0.147929	-1.39461	1.16518
1245	1	1	C	Late	C-Both	Late-Both	52	0.0133136	0.00147929	1.33136	0.147929	-1.39461	0.358626
1246	1	1	C	Pio	C-Bats	Pio -Bats	52	0.00295858	0.00147929	0.295858	0.147929	-1.39461	-0.9267
1247	1	1	C	Pio	C-Birds	Pio -Birds	52	0.00591716	0.00443787	0.591716	0.443787	-0.609198	-0.36858
1248	1	1	C	Pio	C-Both	Pio -Both	52	0.0221893	0.00443787	2.21893	0.443787	-0.609198	0.841108
1249	2	1	P	Late	P-Bats	Late-Bats	52	0	0	0	0	-2.30259	-2.30259
1250	2	1	P	Late	P-Birds	Late-Birds	52	0.0142096	0.0053286	1.42096	0.53286	-0.457507	0.419341
1251	2	1	P	Late	P-Both	Late-Both	52	0.0017762	0.0017762	0.17762	0.17762	-1.2815	-1.2815
1252	2	1	P	Pio	P-Bats	Pio -Bats	52	0.0035524	0.0017762	0.35524	0.17762	-1.2815	-0.786931
1253	2	1	P	Pio	P-Birds	Pio -Birds	52	0.0053286	0.0035524	0.53286	0.35524	-0.786931	-0.457507
1254	2	1	P	Pio	P-Both	Pio -Both	52	0.0106572	0.0053286	1.06572	0.53286	-0.457507	0.153338
1255	4	2	P	Late	P-Bats	Late-Bats	52	0	0	0	0	-2.30259	-2.30259
1256	4	2	P	Late	P-Birds	Late-Birds	52	0.0195382	0.0017762	1.95382	0.17762	-1.2815	0.719701
1257	4	2	P	Late	P-Both	Late-Both	52	0	0.0017762	0	0.17762	-1.2815	-2.30259
1258	4	2	P	Pio	P-Bats	Pio -Bats	52	0.0017762	0.0017762	0.17762	0.17762	-1.2815	-1.2815
1259	4	2	P	Pio	P-Birds	Pio -Birds	52	0.0053286	0.0017762	0.53286	0.17762	-1.2815	-0.457507
1260	4	2	P	Pio	P-Both	Pio -Both	52	0.0035524	0.0035524	0.35524	0.35524	-0.786931	-0.786931
1261	5	2	P	Late	P-Bats	Late-Bats	52	0	0	0	0	-2.30259	-2.30259
1262	5	2	P	Late	P-Birds	Late-Birds	52	0.0053286	0.0017762	0.53286	0.17762	-1.2815	-0.457507
1263	5	2	P	Late	P-Both	Late-Both	52	0	0	0	0	-2.30259	-2.30259
1264	5	2	P	Pio	P-Bats	Pio -Bats	52	0	0	0	0	-2.30259	-2.30259
1265	5	2	P	Pio	P-Birds	Pio -Birds	52	0.0017762	0.0017762	0.17762	0.17762	-1.2815	-1.2815
1266	5	2	P	Pio	P-Both	Pio -Both	52	0	0	0	0	-2.30259	-2.30259
1267	6	2	C	Late	C-Bats	Late-Bats	52	0	0	0	0	-2.30259	-2.30259
1268	6	2	C	Late	C-Birds	Late-Birds	52	0.00147929	0.00295858	0.147929	0.295858	-0.9267	-1.39461
1269	6	2	C	Late	C-Both	Late-Both	52	0.00147929	0	0.147929	0	-2.30259	-1.39461
1270	6	2	C	Pio	C-Bats	Pio -Bats	52	0.00147929	0.00147929	0.147929	0.147929	-1.39461	-1.39461
1271	6	2	C	Pio	C-Birds	Pio -Birds	52	0.00147929	0.00147929	0.147929	0.147929	-1.39461	-1.39461
1272	6	2	C	Pio	C-Both	Pio -Both	52	0.00591716	0.00147929	0.591716	0.147929	-1.39461	-0.36858
1273	7	3	P	Late	P-Bats	Late-Bats	52	0	0	0	0	-2.30259	-2.30259
1274	7	3	P	Late	P-Birds	Late-Birds	52	0.0124334	0.0035524	1.24334	0.35524	-0.786931	0.295159
1275	7	3	P	Late	P-Both	Late-Both	52	0	0	0	0	-2.30259	-2.30259
1276	7	3	P	Pio	P-Bats	Pio -Bats	52	0.0017762	0.0017762	0.17762	0.17762	-1.2815	-1.2815
1277	7	3	P	Pio	P-Birds	Pio -Birds	52	0	0	0	0	-2.30259	-2.30259
1278	7	3	P	Pio	P-Both	Pio -Both	52	0.0017762	0.0017762	0.17762	0.17762	-1.2815	-1.2815
1279	8	3	C	Late	C-Bats	Late-Bats	52	0	0	0	0	-2.30259	-2.30259
1280	8	3	C	Late	C-Birds	Late-Birds	52	0.00295858	0.00295858	0.295858	0.295858	-0.9267	-0.9267
1281	8	3	C	Late	C-Both	Late-Both	52	0.00591716	0.00295858	0.591716	0.295858	-0.9267	-0.36858
1282	8	3	C	Pio	C-Bats	Pio -Bats	52	0.00147929	0.00147929	0.147929	0.147929	-1.39461	-1.39461
1283	8	3	C	Pio	C-Birds	Pio -Birds	52	0	0	0	0	-2.30259	-2.30259
1284	8	3	C	Pio	C-Both	Pio -Both	52	0.010355	0.00591716	1.0355	0.591716	-0.36858	0.127076
1285	9	3	P	Late	P-Bats	Late-Bats	52	0	0	0	0	-2.30259	-2.30259
1286	9	3	P	Late	P-Birds	Late-Birds	52	0.0017762	0.0017762	0.17762	0.17762	-1.2815	-1.2815
1287	9	3	P	Late	P-Both	Late-Both	52	0	0	0	0	-2.30259	-2.30259
1288	9	3	P	Pio	P-Bats	Pio -Bats	52	0	0	0	0	-2.30259	-2.30259
1289	9	3	P	Pio	P-Birds	Pio -Birds	52	0	0	0	0	-2.30259	-2.30259
1290	9	3	P	Pio	P-Both	Pio -Both	52	0.0035524	0.0035524	0.35524	0.35524	-0.786931	-0.786931
1291	10	4	C	Late	C-Bats	Late-Bats	52	0	0	0	0	-2.30259	-2.30259
1292	10	4	C	Late	C-Birds	Late-Birds	52	0.0147929	0.00591716	1.47929	0.591716	-0.36858	0.456975
1293	10	4	C	Late	C-Both	Late-Both	52	0.00591716	0.00443787	0.591716	0.443787	-0.609198	-0.36858
1294	10	4	C	Pio	C-Bats	Pio -Bats	52	0.00147929	0.00147929	0.147929	0.147929	-1.39461	-1.39461
1295	10	4	C	Pio	C-Birds	Pio -Birds	52	0.00739645	0.00443787	0.739645	0.443787	-0.609198	-0.174776
1296	10	4	C	Pio	C-Both	Pio -Both	52	0.00443787	0.00147929	0.443787	0.147929	-1.39461	-0.609198
1297	11	4	P	Late	P-Bats	Late-Bats	52	0	0	0	0	-2.30259	-2.30259
1298	11	4	P	Late	P-Birds	Late-Birds	52	0.0142096	0.0053286	1.42096	0.53286	-0.457507	0.419341
1299	11	4	P	Late	P-Both	Late-Both	52	0.0035524	0.0035524	0.35524	0.35524	-0.786931	-0.786931
1300	11	4	P	Pio	P-Bats	Pio -Bats	52	0	0	0	0	-2.30259	-2.30259
1301	11	4	P	Pio	P-Birds	Pio -Birds	52	0.0017762	0.0017762	0.17762	0.17762	-1.2815	-1.2815
1302	11	4	P	Pio	P-Both	Pio -Both	52	0.0035524	0.0035524	0.35524	0.35524	-0.786931	-0.786931
1303	12	4	P	Late	P-Bats	Late-Bats	52	0	0	0	0	-2.30259	-2.30259
1304	12	4	P	Late	P-Birds	Late-Birds	52	0	0	0	0	-2.30259	-2.30259
1305	12	4	P	Late	P-Both	Late-Both	52	0	0	0	0	-2.30259	-2.30259
1306	12	4	P	Pio	P-Bats	Pio -Bats	52	0	0	0	0	-2.30259	-2.30259
1307	12	4	P	Pio	P-Birds	Pio -Birds	52	0	0	0	0	-2.30259	-2.30259
1308	12	4	P	Pio	P-Both	Pio -Both	52	0.0124334	0.0017762	1.24334	0.17762	-1.2815	0.295159
1309	13	5	P	Late	P-Bats	Late-Bats	52	0	0	0	0	-2.30259	-2.30259
1310	13	5	P	Late	P-Birds	Late-Birds	52	0.0461812	0.0035524	4.61812	0.35524	-0.786931	1.55141
1311	13	5	P	Late	P-Both	Late-Both	52	0	0	0	0	-2.30259	-2.30259
1312	13	5	P	Pio	P-Bats	Pio -Bats	52	0	0	0	0	-2.30259	-2.30259
1313	13	5	P	Pio	P-Birds	Pio -Birds	52	0.0017762	0.0017762	0.17762	0.17762	-1.2815	-1.2815
1314	13	5	P	Pio	P-Both	Pio -Both	52	0	0	0	0	-2.30259	-2.30259
1315	14	5	P	Late	P-Bats	Late-Bats	52	0	0	0	0	-2.30259	-2.30259
1316	14	5	P	Late	P-Birds	Late-Birds	52	0.017762	0.0017762	1.7762	0.17762	-1.2815	0.629248
1317	14	5	P	Late	P-Both	Late-Both	52	0	0	0	0	-2.30259	-2.30259
1318	14	5	P	Pio	P-Bats	Pio -Bats	52	0	0	0	0	-2.30259	-2.30259
1319	14	5	P	Pio	P-Birds	Pio -Birds	52	0	0	0	0	-2.30259	-2.30259
1320	14	5	P	Pio	P-Both	Pio -Both	52	0	0	0	0	-2.30259	-2.30259
1321	15	5	C	Late	C-Bats	Late-Bats	52	0	0	0	0	-2.30259	-2.30259
1322	15	5	C	Late	C-Birds	Late-Birds	52	0.00147929	0.00147929	0.147929	0.147929	-1.39461	-1.39461
1323	15	5	C	Late	C-Both	Late-Both	52	0	0	0	0	-2.30259	-2.30259
1324	15	5	C	Pio	C-Bats	Pio -Bats	52	0	0.00147929	0	0.147929	-1.39461	-2.30259
1325	15	5	C	Pio	C-Birds	Pio -Birds	52	0.00147929	0.00295858	0.147929	0.295858	-0.9267	-1.39461
1326	15	5	C	Pio	C-Both	Pio -Both	52	0.00147929	0.00295858	0.147929	0.295858	-0.9267	-1.39461
1327	16	5	P	Late	P-Bats	Late-Bats	52	0	0	0	0	-2.30259	-2.30259
1328	16	5	P	Late	P-Birds	Late-Birds	52	0.0053286	0.0017762	0.53286	0.17762	-1.2815	-0.457507
1329	16	5	P	Late	P-Both	Late-Both	52	0	0	0	0	-2.30259	-2.30259
1330	16	5	P	Pio	P-Bats	Pio -Bats	52	0	0	0	0	-2.30259	-2.30259
1331	16	5	P	Pio	P-Birds	Pio -Birds	52	0	0	0	0	-2.30259	-2.30259
1332	16	5	P	Pio	P-Both	Pio -Both	52	0.0035524	0.0017762	0.35524	0.17762	-1.2815	-0.786931
1333	17	6	C	Late	C-Bats	Late-Bats	52	0	0	0	0	-2.30259	-2.30259
1334	17	6	C	Late	C-Birds	Late-Birds	52	0.00295858	0.00147929	0.295858	0.147929	-1.39461	-0.9267
1335	17	6	C	Late	C-Both	Late-Both	52	0	0	0	0	-2.30259	-2.30259
1336	17	6	C	Pio	C-Bats	Pio -Bats	52	0	0	0	0	-2.30259	-2.30259
1337	17	6	C	Pio	C-Birds	Pio -Birds	52	0.00147929	0.00147929	0.147929	0.147929	-1.39461	-1.39461
1338	17	6	C	Pio	C-Both	Pio -Both	52	0.00147929	0.00147929	0.147929	0.147929	-1.39461	-1.39461
1339	18	6	P	Late	P-Bats	Late-Bats	52	0	0	0	0	-2.30259	-2.30259
1340	18	6	P	Late	P-Birds	Late-Birds	52	0.0053286	0.0017762	0.53286	0.17762	-1.2815	-0.457507
1341	18	6	P	Late	P-Both	Late-Both	52	0	0	0	0	-2.30259	-2.30259
1342	18	6	P	Pio	P-Bats	Pio -Bats	52	0	0	0	0	-2.30259	-2.30259
1343	18	6	P	Pio	P-Birds	Pio -Birds	52	0.0017762	0.0035524	0.17762	0.35524	-0.786931	-1.2815
1344	18	6	P	Pio	P-Both	Pio -Both	52	0	0	0	0	-2.30259	-2.30259
1345	19	7	C	Late	C-Bats	Late-Bats	52	0	0	0	0	-2.30259	-2.30259
1346	19	7	C	Late	C-Birds	Late-Birds	52	0.00443787	0.00147929	0.443787	0.147929	-1.39461	-0.609198
1347	19	7	C	Late	C-Both	Late-Both	52	0	0	0	0	-2.30259	-2.30259
1348	19	7	C	Pio	C-Bats	Pio -Bats	52	0	0	0	0	-2.30259	-2.30259
1349	19	7	C	Pio	C-Birds	Pio -Birds	52	0	0	0	0	-2.30259	-2.30259
1350	19	7	C	Pio	C-Both	Pio -Both	52	0.00295858	0.00295858	0.295858	0.295858	-0.9267	-0.9267
1351	20	7	P	Late	P-Bats	Late-Bats	52	0	0	0	0	-2.30259	-2.30259
1352	20	7	P	Late	P-Birds	Late-Birds	52	0.0106572	0.0017762	1.06572	0.17762	-1.2815	0.153338
1353	20	7	P	Late	P-Both	Late-Both	52	0	0	0	0	-2.30259	-2.30259
1354	20	7	P	Pio	P-Bats	Pio -Bats	52	0.0017762	0.0035524	0.17762	0.35524	-0.786931	-1.2815
1355	20	7	P	Pio	P-Birds	Pio -Birds	52	0.0035524	0.0035524	0.35524	0.35524	-0.786931	-0.786931
1356	20	7	P	Pio	P-Both	Pio -Both	52	0.0017762	0.0017762	0.17762	0.17762	-1.2815	-1.2815
1357	21	7	P	Late	P-Bats	Late-Bats	52	0	0	0	0	-2.30259	-2.30259
1358	21	7	P	Late	P-Birds	Late-Birds	52	0.0124334	0.0017762	1.24334	0.17762	-1.2815	0.295159
1359	21	7	P	Late	P-Both	Late-Both	52	0	0	0	0	-2.30259	-2.30259
1360	21	7	P	Pio	P-Bats	Pio -Bats	52	0.0017762	0.0017762	0.17762	0.17762	-1.2815	-1.2815
1361	21	7	P	Pio	P-Birds	Pio -Birds	52	0.0035524	0.0017762	0.35524	0.17762	-1.2815	-0.786931
1362	21	7	P	Pio	P-Both	Pio -Both	52	0.0035524	0.0035524	0.35524	0.35524	-0.786931	-0.786931
1363	22	8	P	Late	P-Bats	Late-Bats	52	0	0	0	0	-2.30259	-2.30259
1364	22	8	P	Late	P-Birds	Late-Birds	52	0.0035524	0.0017762	0.35524	0.17762	-1.2815	-0.786931
1365	22	8	P	Late	P-Both	Late-Both	52	0	0	0	0	-2.30259	-2.30259
1366	22	8	P	Pio	P-Bats	Pio -Bats	52	0.0053286	0.0035524	0.53286	0.35524	-0.786931	-0.457507
1367	22	8	P	Pio	P-Birds	Pio -Birds	52	0.0142096	0.0035524	1.42096	0.35524	-0.786931	0.419341
1368	22	8	P	Pio	P-Both	Pio -Both	52	0.0035524	0.0035524	0.35524	0.35524	-0.786931	-0.786931
1369	23	8	P	Late	P-Bats	Late-Bats	52	0	0	0	0	-2.30259	-2.30259
1370	23	8	P	Late	P-Birds	Late-Birds	52	0.0017762	0.0017762	0.17762	0.17762	-1.2815	-1.2815
1371	23	8	P	Late	P-Both	Late-Both	52	0	0	0	0	-2.30259	-2.30259
1372	23	8	P	Pio	P-Bats	Pio -Bats	52	0.0071048	0.0035524	0.71048	0.35524	-0.786931	-0.210129
1373	23	8	P	Pio	P-Birds	Pio -Birds	52	0.0017762	0.0035524	0.17762	0.35524	-0.786931	-1.2815
1374	23	8	P	Pio	P-Both	Pio -Both	52	0.0017762	0.0017762	0.17762	0.17762	-1.2815	-1.2815
1375	24	8	C	Late	C-Bats	Late-Bats	52	0	0	0	0	-2.30259	-2.30259
1376	24	8	C	Late	C-Birds	Late-Birds	52	0.00591716	0.00147929	0.591716	0.147929	-1.39461	-0.36858
1377	24	8	C	Late	C-Both	Late-Both	52	0	0	0	0	-2.30259	-2.30259
1378	24	8	C	Pio	C-Bats	Pio -Bats	52	0	0	0	0	-2.30259	-2.30259
1379	24	8	C	Pio	C-Birds	Pio -Birds	52	0.00147929	0.00147929	0.147929	0.147929	-1.39461	-1.39461
1380	24	8	C	Pio	C-Both	Pio -Both	52	0.0207101	0.00443787	2.07101	0.443787	-0.609198	0.775191
1381	1	1	C	Late	C-Bats	Late-Bats	56	0	0	0	0	-2.30259	-2.30259
1382	1	1	C	Late	C-Birds	Late-Birds	56	0.0295858	0.00147929	2.95858	0.147929	-1.39461	1.11795
1383	1	1	C	Late	C-Both	Late-Both	56	0.0133136	0.00147929	1.33136	0.147929	-1.39461	0.358626
1384	1	1	C	Pio	C-Bats	Pio -Bats	56	0.00591716	0.00147929	0.591716	0.147929	-1.39461	-0.36858
1385	1	1	C	Pio	C-Birds	Pio -Birds	56	0.00591716	0.00443787	0.591716	0.443787	-0.609198	-0.36858
1386	1	1	C	Pio	C-Both	Pio -Both	56	0.0221893	0.00443787	2.21893	0.443787	-0.609198	0.841108
1387	2	1	P	Late	P-Bats	Late-Bats	56	0	0	0	0	-2.30259	-2.30259
1388	2	1	P	Late	P-Birds	Late-Birds	56	0.0248668	0.0053286	2.48668	0.53286	-0.457507	0.950375
1389	2	1	P	Late	P-Both	Late-Both	56	0.0017762	0.0017762	0.17762	0.17762	-1.2815	-1.2815
1390	2	1	P	Pio	P-Bats	Pio -Bats	56	0.00888099	0.0017762	0.888099	0.17762	-1.2815	-0.0119719
1391	2	1	P	Pio	P-Birds	Pio -Birds	56	0.0071048	0.0053286	0.71048	0.53286	-0.457507	-0.210129
1392	2	1	P	Pio	P-Both	Pio -Both	56	0.0124334	0.0053286	1.24334	0.53286	-0.457507	0.295159
1393	4	2	P	Late	P-Bats	Late-Bats	56	0	0	0	0	-2.30259	-2.30259
1394	4	2	P	Late	P-Birds	Late-Birds	56	0.0230906	0.0017762	2.30906	0.17762	-1.2815	0.879236
1395	4	2	P	Late	P-Both	Late-Both	56	0.0017762	0.0017762	0.17762	0.17762	-1.2815	-1.2815
1396	4	2	P	Pio	P-Bats	Pio -Bats	56	0.0017762	0.0017762	0.17762	0.17762	-1.2815	-1.2815
1397	4	2	P	Pio	P-Birds	Pio -Birds	56	0.0053286	0.0017762	0.53286	0.17762	-1.2815	-0.457507
1398	4	2	P	Pio	P-Both	Pio -Both	56	0.0035524	0.0035524	0.35524	0.35524	-0.786931	-0.786931
1399	5	2	P	Late	P-Bats	Late-Bats	56	0	0	0	0	-2.30259	-2.30259
1400	5	2	P	Late	P-Birds	Late-Birds	56	0.0124334	0.0017762	1.24334	0.17762	-1.2815	0.295159
1401	5	2	P	Late	P-Both	Late-Both	56	0	0	0	0	-2.30259	-2.30259
1402	5	2	P	Pio	P-Bats	Pio -Bats	56	0	0	0	0	-2.30259	-2.30259
1403	5	2	P	Pio	P-Birds	Pio -Birds	56	0.0017762	0.0017762	0.17762	0.17762	-1.2815	-1.2815
1404	5	2	P	Pio	P-Both	Pio -Both	56	0.0071048	0.0035524	0.71048	0.35524	-0.786931	-0.210129
1405	6	2	C	Late	C-Bats	Late-Bats	56	0	0	0	0	-2.30259	-2.30259
1406	6	2	C	Late	C-Birds	Late-Birds	56	0.00147929	0.00295858	0.147929	0.295858	-0.9267	-1.39461
1407	6	2	C	Late	C-Both	Late-Both	56	0.00147929	0.00147929	0.147929	0.147929	-1.39461	-1.39461
1408	6	2	C	Pio	C-Bats	Pio -Bats	56	0.00147929	0.00147929	0.147929	0.147929	-1.39461	-1.39461
1409	6	2	C	Pio	C-Birds	Pio -Birds	56	0.00147929	0.00147929	0.147929	0.147929	-1.39461	-1.39461
1410	6	2	C	Pio	C-Both	Pio -Both	56	0.00591716	0.00147929	0.591716	0.147929	-1.39461	-0.36858
1411	7	3	P	Late	P-Bats	Late-Bats	56	0	0	0	0	-2.30259	-2.30259
1412	7	3	P	Late	P-Birds	Late-Birds	56	0.0124334	0.0035524	1.24334	0.35524	-0.786931	0.295159
1413	7	3	P	Late	P-Both	Late-Both	56	0	0	0	0	-2.30259	-2.30259
1414	7	3	P	Pio	P-Bats	Pio -Bats	56	0.0017762	0.0017762	0.17762	0.17762	-1.2815	-1.2815
1415	7	3	P	Pio	P-Birds	Pio -Birds	56	0	0	0	0	-2.30259	-2.30259
1416	7	3	P	Pio	P-Both	Pio -Both	56	0.0017762	0.0017762	0.17762	0.17762	-1.2815	-1.2815
1417	8	3	C	Late	C-Bats	Late-Bats	56	0	0	0	0	-2.30259	-2.30259
1418	8	3	C	Late	C-Birds	Late-Birds	56	0.00295858	0.00295858	0.295858	0.295858	-0.9267	-0.9267
1419	8	3	C	Late	C-Both	Late-Both	56	0.00591716	0.00295858	0.591716	0.295858	-0.9267	-0.36858
1420	8	3	C	Pio	C-Bats	Pio -Bats	56	0.00147929	0.00147929	0.147929	0.147929	-1.39461	-1.39461
1421	8	3	C	Pio	C-Birds	Pio -Birds	56	0	0	0	0	-2.30259	-2.30259
1422	8	3	C	Pio	C-Both	Pio -Both	56	0.010355	0.00591716	1.0355	0.591716	-0.36858	0.127076
1423	9	3	P	Late	P-Bats	Late-Bats	56	0	0	0	0	-2.30259	-2.30259
1424	9	3	P	Late	P-Birds	Late-Birds	56	0.0017762	0.0017762	0.17762	0.17762	-1.2815	-1.2815
1425	9	3	P	Late	P-Both	Late-Both	56	0	0	0	0	-2.30259	-2.30259
1426	9	3	P	Pio	P-Bats	Pio -Bats	56	0	0	0	0	-2.30259	-2.30259
1427	9	3	P	Pio	P-Birds	Pio -Birds	56	0	0	0	0	-2.30259	-2.30259
1428	9	3	P	Pio	P-Both	Pio -Both	56	0.0035524	0.0035524	0.35524	0.35524	-0.786931	-0.786931
1429	10	4	C	Late	C-Bats	Late-Bats	56	0	0	0	0	-2.30259	-2.30259
1430	10	4	C	Late	C-Birds	Late-Birds	56	0.0147929	0.00591716	1.47929	0.591716	-0.36858	0.456975
1431	10	4	C	Late	C-Both	Late-Both	56	0.00591716	0.00443787	0.591716	0.443787	-0.609198	-0.36858
1432	10	4	C	Pio	C-Bats	Pio -Bats	56	0.00147929	0.00147929	0.147929	0.147929	-1.39461	-1.39461
1433	10	4	C	Pio	C-Birds	Pio -Birds	56	0.00887574	0.00443787	0.887574	0.443787	-0.609198	-0.0125038
1434	10	4	C	Pio	C-Both	Pio -Both	56	0.00443787	0.00147929	0.443787	0.147929	-1.39461	-0.609198
1435	11	4	P	Late	P-Bats	Late-Bats	56	0	0	0	0	-2.30259	-2.30259
1436	11	4	P	Late	P-Birds	Late-Birds	56	0.0230906	0.0053286	2.30906	0.53286	-0.457507	0.879236
1437	11	4	P	Late	P-Both	Late-Both	56	0.0035524	0.0035524	0.35524	0.35524	-0.786931	-0.786931
1438	11	4	P	Pio	P-Bats	Pio -Bats	56	0	0	0	0	-2.30259	-2.30259
1439	11	4	P	Pio	P-Birds	Pio -Birds	56	0.0017762	0.0017762	0.17762	0.17762	-1.2815	-1.2815
1440	11	4	P	Pio	P-Both	Pio -Both	56	0.0035524	0.0035524	0.35524	0.35524	-0.786931	-0.786931
1441	12	4	P	Late	P-Bats	Late-Bats	56	0	0	0	0	-2.30259	-2.30259
1442	12	4	P	Late	P-Birds	Late-Birds	56	0	0	0	0	-2.30259	-2.30259
1443	12	4	P	Late	P-Both	Late-Both	56	0	0	0	0	-2.30259	-2.30259
1444	12	4	P	Pio	P-Bats	Pio -Bats	56	0	0	0	0	-2.30259	-2.30259
1445	12	4	P	Pio	P-Birds	Pio -Birds	56	0	0	0	0	-2.30259	-2.30259
1446	12	4	P	Pio	P-Both	Pio -Both	56	0.0124334	0.0017762	1.24334	0.17762	-1.2815	0.295159
1447	13	5	P	Late	P-Bats	Late-Bats	56	0	0	0	0	-2.30259	-2.30259
1448	13	5	P	Late	P-Birds	Late-Birds	56	0.0319716	0.0035524	3.19716	0.35524	-0.786931	1.19306
1449	13	5	P	Late	P-Both	Late-Both	56	0	0	0	0	-2.30259	-2.30259
1450	13	5	P	Pio	P-Bats	Pio -Bats	56	0	0	0	0	-2.30259	-2.30259
1451	13	5	P	Pio	P-Birds	Pio -Birds	56	0.0035524	0.0035524	0.35524	0.35524	-0.786931	-0.786931
1452	13	5	P	Pio	P-Both	Pio -Both	56	0	0	0	0	-2.30259	-2.30259
1453	14	5	P	Late	P-Bats	Late-Bats	56	0	0	0	0	-2.30259	-2.30259
1454	14	5	P	Late	P-Birds	Late-Birds	56	0.017762	0.0017762	1.7762	0.17762	-1.2815	0.629248
1455	14	5	P	Late	P-Both	Late-Both	56	0	0	0	0	-2.30259	-2.30259
1456	14	5	P	Pio	P-Bats	Pio -Bats	56	0	0	0	0	-2.30259	-2.30259
1457	14	5	P	Pio	P-Birds	Pio -Birds	56	0	0	0	0	-2.30259	-2.30259
1458	14	5	P	Pio	P-Both	Pio -Both	56	0	0	0	0	-2.30259	-2.30259
1459	15	5	C	Late	C-Bats	Late-Bats	56	0	0	0	0	-2.30259	-2.30259
1460	15	5	C	Late	C-Birds	Late-Birds	56	0.00147929	0.00147929	0.147929	0.147929	-1.39461	-1.39461
1461	15	5	C	Late	C-Both	Late-Both	56	0	0	0	0	-2.30259	-2.30259
1462	15	5	C	Pio	C-Bats	Pio -Bats	56	0	0.00147929	0	0.147929	-1.39461	-2.30259
1463	15	5	C	Pio	C-Birds	Pio -Birds	56	0.00147929	0.00295858	0.147929	0.295858	-0.9267	-1.39461
1464	15	5	C	Pio	C-Both	Pio -Both	56	0.00147929	0.00295858	0.147929	0.295858	-0.9267	-1.39461
1465	16	5	P	Late	P-Bats	Late-Bats	56	0	0	0	0	-2.30259	-2.30259
1466	16	5	P	Late	P-Birds	Late-Birds	56	0.00888099	0.0017762	0.888099	0.17762	-1.2815	-0.0119719
1467	16	5	P	Late	P-Both	Late-Both	56	0	0	0	0	-2.30259	-2.30259
1468	16	5	P	Pio	P-Bats	Pio -Bats	56	0	0	0	0	-2.30259	-2.30259
1469	16	5	P	Pio	P-Birds	Pio -Birds	56	0	0	0	0	-2.30259	-2.30259
1470	16	5	P	Pio	P-Both	Pio -Both	56	0.0035524	0.0017762	0.35524	0.17762	-1.2815	-0.786931
1471	17	6	C	Late	C-Bats	Late-Bats	56	0	0	0	0	-2.30259	-2.30259
1472	17	6	C	Late	C-Birds	Late-Birds	56	0.00295858	0.00147929	0.295858	0.147929	-1.39461	-0.9267
1473	17	6	C	Late	C-Both	Late-Both	56	0	0	0	0	-2.30259	-2.30259
1474	17	6	C	Pio	C-Bats	Pio -Bats	56	0	0	0	0	-2.30259	-2.30259
1475	17	6	C	Pio	C-Birds	Pio -Birds	56	0.00147929	0.00147929	0.147929	0.147929	-1.39461	-1.39461
1476	17	6	C	Pio	C-Both	Pio -Both	56	0.00147929	0.00147929	0.147929	0.147929	-1.39461	-1.39461
1477	18	6	P	Late	P-Bats	Late-Bats	56	0	0	0	0	-2.30259	-2.30259
1478	18	6	P	Late	P-Birds	Late-Birds	56	0.0053286	0.0017762	0.53286	0.17762	-1.2815	-0.457507
1479	18	6	P	Late	P-Both	Late-Both	56	0	0	0	0	-2.30259	-2.30259
1480	18	6	P	Pio	P-Bats	Pio -Bats	56	0	0	0	0	-2.30259	-2.30259
1481	18	6	P	Pio	P-Birds	Pio -Birds	56	0.0017762	0.0035524	0.17762	0.35524	-0.786931	-1.2815
1482	18	6	P	Pio	P-Both	Pio -Both	56	0	0	0	0	-2.30259	-2.30259
1483	19	7	C	Late	C-Bats	Late-Bats	56	0	0	0	0	-2.30259	-2.30259
1484	19	7	C	Late	C-Birds	Late-Birds	56	0.0118343	0.00147929	1.18343	0.147929	-1.39461	0.249538
1485	19	7	C	Late	C-Both	Late-Both	56	0	0	0	0	-2.30259	-2.30259
1486	19	7	C	Pio	C-Bats	Pio -Bats	56	0	0	0	0	-2.30259	-2.30259
1487	19	7	C	Pio	C-Birds	Pio -Birds	56	0	0	0	0	-2.30259	-2.30259
1488	19	7	C	Pio	C-Both	Pio -Both	56	0.00295858	0.00295858	0.295858	0.295858	-0.9267	-0.9267
1489	20	7	P	Late	P-Bats	Late-Bats	56	0	0	0	0	-2.30259	-2.30259
1490	20	7	P	Late	P-Birds	Late-Birds	56	0.0106572	0.0017762	1.06572	0.17762	-1.2815	0.153338
1491	20	7	P	Late	P-Both	Late-Both	56	0	0	0	0	-2.30259	-2.30259
1492	20	7	P	Pio	P-Bats	Pio -Bats	56	0.0017762	0.0035524	0.17762	0.35524	-0.786931	-1.2815
1493	20	7	P	Pio	P-Birds	Pio -Birds	56	0.0035524	0.0035524	0.35524	0.35524	-0.786931	-0.786931
1494	20	7	P	Pio	P-Both	Pio -Both	56	0.0017762	0.0017762	0.17762	0.17762	-1.2815	-1.2815
1495	21	7	P	Late	P-Bats	Late-Bats	56	0	0	0	0	-2.30259	-2.30259
1496	21	7	P	Late	P-Birds	Late-Birds	56	0.0142096	0.0017762	1.42096	0.17762	-1.2815	0.419341
1497	21	7	P	Late	P-Both	Late-Both	56	0	0	0	0	-2.30259	-2.30259
1498	21	7	P	Pio	P-Bats	Pio -Bats	56	0.0017762	0.0017762	0.17762	0.17762	-1.2815	-1.2815
1499	21	7	P	Pio	P-Birds	Pio -Birds	56	0.0017762	0.0017762	0.17762	0.17762	-1.2815	-1.2815
1500	21	7	P	Pio	P-Both	Pio -Both	56	0.0035524	0.0035524	0.35524	0.35524	-0.786931	-0.786931
1501	22	8	P	Late	P-Bats	Late-Bats	56	0	0	0	0	-2.30259	-2.30259
1502	22	8	P	Late	P-Birds	Late-Birds	56	0.0035524	0.0017762	0.35524	0.17762	-1.2815	-0.786931
1503	22	8	P	Late	P-Both	Late-Both	56	0	0	0	0	-2.30259	-2.30259
1504	22	8	P	Pio	P-Bats	Pio -Bats	56	0.0053286	0.0035524	0.53286	0.35524	-0.786931	-0.457507
1505	22	8	P	Pio	P-Birds	Pio -Birds	56	0.0142096	0.0035524	1.42096	0.35524	-0.786931	0.419341
1506	22	8	P	Pio	P-Both	Pio -Both	56	0.0053286	0.0035524	0.53286	0.35524	-0.786931	-0.457507
1507	23	8	P	Late	P-Bats	Late-Bats	56	0	0	0	0	-2.30259	-2.30259
1508	23	8	P	Late	P-Birds	Late-Birds	56	0.0017762	0.0017762	0.17762	0.17762	-1.2815	-1.2815
1509	23	8	P	Late	P-Both	Late-Both	56	0	0	0	0	-2.30259	-2.30259
1510	23	8	P	Pio	P-Bats	Pio -Bats	56	0.0071048	0.0035524	0.71048	0.35524	-0.786931	-0.210129
1511	23	8	P	Pio	P-Birds	Pio -Birds	56	0.0017762	0.0035524	0.17762	0.35524	-0.786931	-1.2815
1512	23	8	P	Pio	P-Both	Pio -Both	56	0.0017762	0.0017762	0.17762	0.17762	-1.2815	-1.2815
1513	24	8	C	Late	C-Bats	Late-Bats	56	0	0	0	0	-2.30259	-2.30259
1514	24	8	C	Late	C-Birds	Late-Birds	56	0.00591716	0.00147929	0.591716	0.147929	-1.39461	-0.36858
1515	24	8	C	Late	C-Both	Late-Both	56	0	0	0	0	-2.30259	-2.30259
1516	24	8	C	Pio	C-Bats	Pio -Bats	56	0	0	0	0	-2.30259	-2.30259
1517	24	8	C	Pio	C-Birds	Pio -Birds	56	0.00147929	0.00147929	0.147929	0.147929	-1.39461	-1.39461
1518	24	8	C	Pio	C-Both	Pio -Both	56	0.0207101	0.00443787	2.07101	0.443787	-0.609198	0.775191
1519	1	1	C	Late	C-Bats	Late-Bats	60	0	0	0	0	-2.30259	-2.30259
1520	1	1	C	Late	C-Birds	Late-Birds	60	0.0310651	0.00147929	3.10651	0.147929	-1.39461	1.16518
1521	1	1	C	Late	C-Both	Late-Both	60	0.0133136	0.00147929	1.33136	0.147929	-1.39461	0.358626
1522	1	1	C	Pio	C-Bats	Pio -Bats	60	0.00739645	0.00147929	0.739645	0.147929	-1.39461	-0.174776
1523	1	1	C	Pio	C-Birds	Pio -Birds	60	0.00591716	0.00443787	0.591716	0.443787	-0.609198	-0.36858
1524	1	1	C	Pio	C-Both	Pio -Both	60	0.0207101	0.00443787	2.07101	0.443787	-0.609198	0.775191
1525	2	1	P	Late	P-Bats	Late-Bats	60	0	0	0	0	-2.30259	-2.30259
1526	2	1	P	Late	P-Birds	Late-Birds	60	0.0248668	0.0053286	2.48668	0.53286	-0.457507	0.950375
1527	2	1	P	Late	P-Both	Late-Both	60	0.0017762	0.0017762	0.17762	0.17762	-1.2815	-1.2815
1528	2	1	P	Pio	P-Bats	Pio -Bats	60	0.00888099	0.0017762	0.888099	0.17762	-1.2815	-0.0119719
1529	2	1	P	Pio	P-Birds	Pio -Birds	60	0.0071048	0.0053286	0.71048	0.53286	-0.457507	-0.210129
1530	2	1	P	Pio	P-Both	Pio -Both	60	0.0124334	0.0053286	1.24334	0.53286	-0.457507	0.295159
1531	4	2	P	Late	P-Bats	Late-Bats	60	0	0	0	0	-2.30259	-2.30259
1532	4	2	P	Late	P-Birds	Late-Birds	60	0.0230906	0.0035524	2.30906	0.35524	-0.786931	0.879236
1533	4	2	P	Late	P-Both	Late-Both	60	0.0017762	0.0017762	0.17762	0.17762	-1.2815	-1.2815
1534	4	2	P	Pio	P-Bats	Pio -Bats	60	0.0017762	0.0017762	0.17762	0.17762	-1.2815	-1.2815
1535	4	2	P	Pio	P-Birds	Pio -Birds	60	0.0053286	0.0017762	0.53286	0.17762	-1.2815	-0.457507
1536	4	2	P	Pio	P-Both	Pio -Both	60	0.0035524	0.0035524	0.35524	0.35524	-0.786931	-0.786931
1537	5	2	P	Late	P-Bats	Late-Bats	60	0	0	0	0	-2.30259	-2.30259
1538	5	2	P	Late	P-Birds	Late-Birds	60	0.0195382	0.0017762	1.95382	0.17762	-1.2815	0.719701
1539	5	2	P	Late	P-Both	Late-Both	60	0	0	0	0	-2.30259	-2.30259
1540	5	2	P	Pio	P-Bats	Pio -Bats	60	0	0	0	0	-2.30259	-2.30259
1541	5	2	P	Pio	P-Birds	Pio -Birds	60	0.0035524	0.0035524	0.35524	0.35524	-0.786931	-0.786931
1542	5	2	P	Pio	P-Both	Pio -Both	60	0.0071048	0.0035524	0.71048	0.35524	-0.786931	-0.210129
1543	6	2	C	Late	C-Bats	Late-Bats	60	0	0	0	0	-2.30259	-2.30259
1544	6	2	C	Late	C-Birds	Late-Birds	60	0.00443787	0.00295858	0.443787	0.295858	-0.9267	-0.609198
1545	6	2	C	Late	C-Both	Late-Both	60	0.00147929	0.00147929	0.147929	0.147929	-1.39461	-1.39461
1546	6	2	C	Pio	C-Bats	Pio -Bats	60	0.00147929	0.00147929	0.147929	0.147929	-1.39461	-1.39461
1547	6	2	C	Pio	C-Birds	Pio -Birds	60	0.00147929	0.00147929	0.147929	0.147929	-1.39461	-1.39461
1548	6	2	C	Pio	C-Both	Pio -Both	60	0.00591716	0.00147929	0.591716	0.147929	-1.39461	-0.36858
1549	7	3	P	Late	P-Bats	Late-Bats	60	0	0	0	0	-2.30259	-2.30259
1550	7	3	P	Late	P-Birds	Late-Birds	60	0.035524	0.0035524	3.5524	0.35524	-0.786931	1.29538
1551	7	3	P	Late	P-Both	Late-Both	60	0	0	0	0	-2.30259	-2.30259
1552	7	3	P	Pio	P-Bats	Pio -Bats	60	0.0017762	0.0017762	0.17762	0.17762	-1.2815	-1.2815
1553	7	3	P	Pio	P-Birds	Pio -Birds	60	0.0017762	0.0017762	0.17762	0.17762	-1.2815	-1.2815
1554	7	3	P	Pio	P-Both	Pio -Both	60	0.0017762	0.0017762	0.17762	0.17762	-1.2815	-1.2815
1555	8	3	C	Late	C-Bats	Late-Bats	60	0	0	0	0	-2.30259	-2.30259
1556	8	3	C	Late	C-Birds	Late-Birds	60	0.00295858	0.00295858	0.295858	0.295858	-0.9267	-0.9267
1557	8	3	C	Late	C-Both	Late-Both	60	0.00591716	0.00295858	0.591716	0.295858	-0.9267	-0.36858
1558	8	3	C	Pio	C-Bats	Pio -Bats	60	0.00147929	0.00147929	0.147929	0.147929	-1.39461	-1.39461
1559	8	3	C	Pio	C-Birds	Pio -Birds	60	0	0	0	0	-2.30259	-2.30259
1560	8	3	C	Pio	C-Both	Pio -Both	60	0.010355	0.00591716	1.0355	0.591716	-0.36858	0.127076
1561	9	3	P	Late	P-Bats	Late-Bats	60	0	0	0	0	-2.30259	-2.30259
1562	9	3	P	Late	P-Birds	Late-Birds	60	0.00888099	0.0053286	0.888099	0.53286	-0.457507	-0.0119719
1563	9	3	P	Late	P-Both	Late-Both	60	0	0	0	0	-2.30259	-2.30259
1564	9	3	P	Pio	P-Bats	Pio -Bats	60	0	0	0	0	-2.30259	-2.30259
1565	9	3	P	Pio	P-Birds	Pio -Birds	60	0	0	0	0	-2.30259	-2.30259
1566	9	3	P	Pio	P-Both	Pio -Both	60	0.0035524	0.0035524	0.35524	0.35524	-0.786931	-0.786931
1567	10	4	C	Late	C-Bats	Late-Bats	60	0	0	0	0	-2.30259	-2.30259
1568	10	4	C	Late	C-Birds	Late-Birds	60	0.0207101	0.00591716	2.07101	0.591716	-0.36858	0.775191
1569	10	4	C	Late	C-Both	Late-Both	60	0.00591716	0.00443787	0.591716	0.443787	-0.609198	-0.36858
1570	10	4	C	Pio	C-Bats	Pio -Bats	60	0.00147929	0.00147929	0.147929	0.147929	-1.39461	-1.39461
1571	10	4	C	Pio	C-Birds	Pio -Birds	60	0.00887574	0.00443787	0.887574	0.443787	-0.609198	-0.0125038
1572	10	4	C	Pio	C-Both	Pio -Both	60	0.00443787	0.00147929	0.443787	0.147929	-1.39461	-0.609198
1573	11	4	P	Late	P-Bats	Late-Bats	60	0	0	0	0	-2.30259	-2.30259
1574	11	4	P	Late	P-Birds	Late-Birds	60	0.0515098	0.0071048	5.15098	0.71048	-0.210129	1.65841
1575	11	4	P	Late	P-Both	Late-Both	60	0.0071048	0.0035524	0.71048	0.35524	-0.786931	-0.210129
1576	11	4	P	Pio	P-Bats	Pio -Bats	60	0	0	0	0	-2.30259	-2.30259
1577	11	4	P	Pio	P-Birds	Pio -Birds	60	0.0017762	0.0017762	0.17762	0.17762	-1.2815	-1.2815
1578	11	4	P	Pio	P-Both	Pio -Both	60	0.0035524	0.0035524	0.35524	0.35524	-0.786931	-0.786931
1579	12	4	P	Late	P-Bats	Late-Bats	60	0	0	0	0	-2.30259	-2.30259
1580	12	4	P	Late	P-Birds	Late-Birds	60	0.0017762	0.0017762	0.17762	0.17762	-1.2815	-1.2815
1581	12	4	P	Late	P-Both	Late-Both	60	0	0	0	0	-2.30259	-2.30259
1582	12	4	P	Pio	P-Bats	Pio -Bats	60	0	0	0	0	-2.30259	-2.30259
1583	12	4	P	Pio	P-Birds	Pio -Birds	60	0	0	0	0	-2.30259	-2.30259
1584	12	4	P	Pio	P-Both	Pio -Both	60	0.0124334	0.0017762	1.24334	0.17762	-1.2815	0.295159
1585	13	5	P	Late	P-Bats	Late-Bats	60	0	0	0	0	-2.30259	-2.30259
1586	13	5	P	Late	P-Birds	Late-Birds	60	0.0550622	0.0035524	5.50622	0.35524	-0.786931	1.72388
1587	13	5	P	Late	P-Both	Late-Both	60	0	0	0	0	-2.30259	-2.30259
1588	13	5	P	Pio	P-Bats	Pio -Bats	60	0	0	0	0	-2.30259	-2.30259
1589	13	5	P	Pio	P-Birds	Pio -Birds	60	0.0053286	0.0035524	0.53286	0.35524	-0.786931	-0.457507
1590	13	5	P	Pio	P-Both	Pio -Both	60	0.0017762	0.0017762	0.17762	0.17762	-1.2815	-1.2815
1591	14	5	P	Late	P-Bats	Late-Bats	60	0	0	0	0	-2.30259	-2.30259
1592	14	5	P	Late	P-Birds	Late-Birds	60	0.0213144	0.0035524	2.13144	0.35524	-0.786931	0.802647
1593	14	5	P	Late	P-Both	Late-Both	60	0	0	0	0	-2.30259	-2.30259
1594	14	5	P	Pio	P-Bats	Pio -Bats	60	0	0	0	0	-2.30259	-2.30259
1595	14	5	P	Pio	P-Birds	Pio -Birds	60	0	0	0	0	-2.30259	-2.30259
1596	14	5	P	Pio	P-Both	Pio -Both	60	0	0	0	0	-2.30259	-2.30259
1597	15	5	C	Late	C-Bats	Late-Bats	60	0	0	0	0	-2.30259	-2.30259
1598	15	5	C	Late	C-Birds	Late-Birds	60	0.00739645	0.00147929	0.739645	0.147929	-1.39461	-0.174776
1599	15	5	C	Late	C-Both	Late-Both	60	0	0	0	0	-2.30259	-2.30259
1600	15	5	C	Pio	C-Bats	Pio -Bats	60	0	0.00147929	0	0.147929	-1.39461	-2.30259
1601	15	5	C	Pio	C-Birds	Pio -Birds	60	0.00147929	0.00295858	0.147929	0.295858	-0.9267	-1.39461
1602	15	5	C	Pio	C-Both	Pio -Both	60	0.00147929	0.00295858	0.147929	0.295858	-0.9267	-1.39461
1603	16	5	P	Late	P-Bats	Late-Bats	60	0	0	0	0	-2.30259	-2.30259
1604	16	5	P	Late	P-Birds	Late-Birds	60	0.0106572	0.0017762	1.06572	0.17762	-1.2815	0.153338
1605	16	5	P	Late	P-Both	Late-Both	60	0	0	0	0	-2.30259	-2.30259
1606	16	5	P	Pio	P-Bats	Pio -Bats	60	0	0	0	0	-2.30259	-2.30259
1607	16	5	P	Pio	P-Birds	Pio -Birds	60	0	0	0	0	-2.30259	-2.30259
1608	16	5	P	Pio	P-Both	Pio -Both	60	0.0035524	0.0017762	0.35524	0.17762	-1.2815	-0.786931
1609	17	6	C	Late	C-Bats	Late-Bats	60	0	0	0	0	-2.30259	-2.30259
1610	17	6	C	Late	C-Birds	Late-Birds	60	0.00295858	0.00147929	0.295858	0.147929	-1.39461	-0.9267
1611	17	6	C	Late	C-Both	Late-Both	60	0	0	0	0	-2.30259	-2.30259
1612	17	6	C	Pio	C-Bats	Pio -Bats	60	0	0	0	0	-2.30259	-2.30259
1613	17	6	C	Pio	C-Birds	Pio -Birds	60	0.00147929	0.00147929	0.147929	0.147929	-1.39461	-1.39461
1614	17	6	C	Pio	C-Both	Pio -Both	60	0.00147929	0.00147929	0.147929	0.147929	-1.39461	-1.39461
1615	18	6	P	Late	P-Bats	Late-Bats	60	0	0	0	0	-2.30259	-2.30259
1616	18	6	P	Late	P-Birds	Late-Birds	60	0.0213144	0.0017762	2.13144	0.17762	-1.2815	0.802647
1617	18	6	P	Late	P-Both	Late-Both	60	0	0	0	0	-2.30259	-2.30259
1618	18	6	P	Pio	P-Bats	Pio -Bats	60	0	0	0	0	-2.30259	-2.30259
1619	18	6	P	Pio	P-Birds	Pio -Birds	60	0.0035524	0.0035524	0.35524	0.35524	-0.786931	-0.786931
1620	18	6	P	Pio	P-Both	Pio -Both	60	0	0	0	0	-2.30259	-2.30259
1621	19	7	C	Late	C-Bats	Late-Bats	60	0	0	0	0	-2.30259	-2.30259
1622	19	7	C	Late	C-Birds	Late-Birds	60	0.0133136	0.00147929	1.33136	0.147929	-1.39461	0.358626
1623	19	7	C	Late	C-Both	Late-Both	60	0	0	0	0	-2.30259	-2.30259
1624	19	7	C	Pio	C-Bats	Pio -Bats	60	0	0	0	0	-2.30259	-2.30259
1625	19	7	C	Pio	C-Birds	Pio -Birds	60	0	0	0	0	-2.30259	-2.30259
1626	19	7	C	Pio	C-Both	Pio -Both	60	0.00295858	0.00295858	0.295858	0.295858	-0.9267	-0.9267
1627	20	7	P	Late	P-Bats	Late-Bats	60	0	0	0	0	-2.30259	-2.30259
1628	20	7	P	Late	P-Birds	Late-Birds	60	0.0106572	0.0017762	1.06572	0.17762	-1.2815	0.153338
1629	20	7	P	Late	P-Both	Late-Both	60	0	0	0	0	-2.30259	-2.30259
1630	20	7	P	Pio	P-Bats	Pio -Bats	60	0.0017762	0.0035524	0.17762	0.35524	-0.786931	-1.2815
1631	20	7	P	Pio	P-Birds	Pio -Birds	60	0.0035524	0.0035524	0.35524	0.35524	-0.786931	-0.786931
1632	20	7	P	Pio	P-Both	Pio -Both	60	0.0017762	0.0017762	0.17762	0.17762	-1.2815	-1.2815
1633	21	7	P	Late	P-Bats	Late-Bats	60	0	0	0	0	-2.30259	-2.30259
1634	21	7	P	Late	P-Birds	Late-Birds	60	0.017762	0.0017762	1.7762	0.17762	-1.2815	0.629248
1635	21	7	P	Late	P-Both	Late-Both	60	0	0	0	0	-2.30259	-2.30259
1636	21	7	P	Pio	P-Bats	Pio -Bats	60	0.0017762	0.0017762	0.17762	0.17762	-1.2815	-1.2815
1637	21	7	P	Pio	P-Birds	Pio -Birds	60	0.0017762	0.0017762	0.17762	0.17762	-1.2815	-1.2815
1638	21	7	P	Pio	P-Both	Pio -Both	60	0.0035524	0.0035524	0.35524	0.35524	-0.786931	-0.786931
1639	22	8	P	Late	P-Bats	Late-Bats	60	0	0	0	0	-2.30259	-2.30259
1640	22	8	P	Late	P-Birds	Late-Birds	60	0.0035524	0.0017762	0.35524	0.17762	-1.2815	-0.786931
1641	22	8	P	Late	P-Both	Late-Both	60	0	0	0	0	-2.30259	-2.30259
1642	22	8	P	Pio	P-Bats	Pio -Bats	60	0.0053286	0.0035524	0.53286	0.35524	-0.786931	-0.457507
1643	22	8	P	Pio	P-Birds	Pio -Birds	60	0.0142096	0.0035524	1.42096	0.35524	-0.786931	0.419341
1644	22	8	P	Pio	P-Both	Pio -Both	60	0.0071048	0.0035524	0.71048	0.35524	-0.786931	-0.210129
1645	23	8	P	Late	P-Bats	Late-Bats	60	0	0	0	0	-2.30259	-2.30259
1646	23	8	P	Late	P-Birds	Late-Birds	60	0.0017762	0.0017762	0.17762	0.17762	-1.2815	-1.2815
1647	23	8	P	Late	P-Both	Late-Both	60	0	0	0	0	-2.30259	-2.30259
1648	23	8	P	Pio	P-Bats	Pio -Bats	60	0.0071048	0.0035524	0.71048	0.35524	-0.786931	-0.210129
1649	23	8	P	Pio	P-Birds	Pio -Birds	60	0.0017762	0.0035524	0.17762	0.35524	-0.786931	-1.2815
1650	23	8	P	Pio	P-Both	Pio -Both	60	0.0017762	0.0017762	0.17762	0.17762	-1.2815	-1.2815
1651	24	8	C	Late	C-Bats	Late-Bats	60	0	0	0	0	-2.30259	-2.30259
1652	24	8	C	Late	C-Birds	Late-Birds	60	0.00739645	0.00295858	0.739645	0.295858	-0.9267	-0.174776
1653	24	8	C	Late	C-Both	Late-Both	60	0	0	0	0	-2.30259	-2.30259
1654	24	8	C	Pio	C-Bats	Pio -Bats	60	0	0	0	0	-2.30259	-2.30259
1655	24	8	C	Pio	C-Birds	Pio -Birds	60	0.00147929	0.00147929	0.147929	0.147929	-1.39461	-1.39461
1656	24	8	C	Pio	C-Both	Pio -Both	60	0.0207101	0.00443787	2.07101	0.443787	-0.609198	0.775191
1657	1	1	C	Late	C-Bats	Late-Bats	64	0	0	0	0	-2.30259	-2.30259
1658	1	1	C	Late	C-Birds	Late-Birds	64	0.0310651	0.00147929	3.10651	0.147929	-1.39461	1.16518
1659	1	1	C	Late	C-Both	Late-Both	64	0.0133136	0.00147929	1.33136	0.147929	-1.39461	0.358626
1660	1	1	C	Pio	C-Bats	Pio -Bats	64	0.00739645	0.00147929	0.739645	0.147929	-1.39461	-0.174776
1661	1	1	C	Pio	C-Birds	Pio -Birds	64	0.00591716	0.00443787	0.591716	0.443787	-0.609198	-0.36858
1662	1	1	C	Pio	C-Both	Pio -Both	64	0.0192308	0.00443787	1.92308	0.443787	-0.609198	0.70462
1663	2	1	P	Late	P-Bats	Late-Bats	64	0	0	0	0	-2.30259	-2.30259
1664	2	1	P	Late	P-Birds	Late-Birds	64	0.0248668	0.0053286	2.48668	0.53286	-0.457507	0.950375
1665	2	1	P	Late	P-Both	Late-Both	64	0.0017762	0.0017762	0.17762	0.17762	-1.2815	-1.2815
1666	2	1	P	Pio	P-Bats	Pio -Bats	64	0.00888099	0.0017762	0.888099	0.17762	-1.2815	-0.0119719
1667	2	1	P	Pio	P-Birds	Pio -Birds	64	0.0071048	0.0053286	0.71048	0.53286	-0.457507	-0.210129
1668	2	1	P	Pio	P-Both	Pio -Both	64	0.0124334	0.0053286	1.24334	0.53286	-0.457507	0.295159
1669	4	2	P	Late	P-Bats	Late-Bats	64	0	0	0	0	-2.30259	-2.30259
1670	4	2	P	Late	P-Birds	Late-Birds	64	0.0230906	0.0035524	2.30906	0.35524	-0.786931	0.879236
1671	4	2	P	Late	P-Both	Late-Both	64	0.0017762	0.0017762	0.17762	0.17762	-1.2815	-1.2815
1672	4	2	P	Pio	P-Bats	Pio -Bats	64	0.0017762	0.0017762	0.17762	0.17762	-1.2815	-1.2815
1673	4	2	P	Pio	P-Birds	Pio -Birds	64	0.0053286	0.0017762	0.53286	0.17762	-1.2815	-0.457507
1674	4	2	P	Pio	P-Both	Pio -Both	64	0.0035524	0.0035524	0.35524	0.35524	-0.786931	-0.786931
1675	5	2	P	Late	P-Bats	Late-Bats	64	0	0	0	0	-2.30259	-2.30259
1676	5	2	P	Late	P-Birds	Late-Birds	64	0.0195382	0.0017762	1.95382	0.17762	-1.2815	0.719701
1677	5	2	P	Late	P-Both	Late-Both	64	0	0	0	0	-2.30259	-2.30259
1678	5	2	P	Pio	P-Bats	Pio -Bats	64	0	0	0	0	-2.30259	-2.30259
1679	5	2	P	Pio	P-Birds	Pio -Birds	64	0.0035524	0.0035524	0.35524	0.35524	-0.786931	-0.786931
1680	5	2	P	Pio	P-Both	Pio -Both	64	0.00888099	0.0035524	0.888099	0.35524	-0.786931	-0.0119719
1681	6	2	C	Late	C-Bats	Late-Bats	64	0	0	0	0	-2.30259	-2.30259
1682	6	2	C	Late	C-Birds	Late-Birds	64	0.00443787	0.00295858	0.443787	0.295858	-0.9267	-0.609198
1683	6	2	C	Late	C-Both	Late-Both	64	0.00147929	0.00147929	0.147929	0.147929	-1.39461	-1.39461
1684	6	2	C	Pio	C-Bats	Pio -Bats	64	0.00147929	0.00147929	0.147929	0.147929	-1.39461	-1.39461
1685	6	2	C	Pio	C-Birds	Pio -Birds	64	0.00147929	0.00147929	0.147929	0.147929	-1.39461	-1.39461
1686	6	2	C	Pio	C-Both	Pio -Both	64	0.00591716	0.00147929	0.591716	0.147929	-1.39461	-0.36858
1687	7	3	P	Late	P-Bats	Late-Bats	64	0	0	0	0	-2.30259	-2.30259
1688	7	3	P	Late	P-Birds	Late-Birds	64	0.035524	0.0035524	3.5524	0.35524	-0.786931	1.29538
1689	7	3	P	Late	P-Both	Late-Both	64	0	0	0	0	-2.30259	-2.30259
1690	7	3	P	Pio	P-Bats	Pio -Bats	64	0.0017762	0.0017762	0.17762	0.17762	-1.2815	-1.2815
1691	7	3	P	Pio	P-Birds	Pio -Birds	64	0.0017762	0.0017762	0.17762	0.17762	-1.2815	-1.2815
1692	7	3	P	Pio	P-Both	Pio -Both	64	0.0017762	0.0017762	0.17762	0.17762	-1.2815	-1.2815
1693	8	3	C	Late	C-Bats	Late-Bats	64	0	0	0	0	-2.30259	-2.30259
1694	8	3	C	Late	C-Birds	Late-Birds	64	0.00443787	0.00443787	0.443787	0.443787	-0.609198	-0.609198
1695	8	3	C	Late	C-Both	Late-Both	64	0.00591716	0.00295858	0.591716	0.295858	-0.9267	-0.36858
1696	8	3	C	Pio	C-Bats	Pio -Bats	64	0.00147929	0.00147929	0.147929	0.147929	-1.39461	-1.39461
1697	8	3	C	Pio	C-Birds	Pio -Birds	64	0	0	0	0	-2.30259	-2.30259
1698	8	3	C	Pio	C-Both	Pio -Both	64	0.010355	0.00591716	1.0355	0.591716	-0.36858	0.127076
1699	9	3	P	Late	P-Bats	Late-Bats	64	0	0	0	0	-2.30259	-2.30259
1700	9	3	P	Late	P-Birds	Late-Birds	64	0.0106572	0.0053286	1.06572	0.53286	-0.457507	0.153338
1701	9	3	P	Late	P-Both	Late-Both	64	0	0	0	0	-2.30259	-2.30259
1702	9	3	P	Pio	P-Bats	Pio -Bats	64	0	0	0	0	-2.30259	-2.30259
1703	9	3	P	Pio	P-Birds	Pio -Birds	64	0	0	0	0	-2.30259	-2.30259
1704	9	3	P	Pio	P-Both	Pio -Both	64	0.0035524	0.0035524	0.35524	0.35524	-0.786931	-0.786931
1705	10	4	C	Late	C-Bats	Late-Bats	64	0	0	0	0	-2.30259	-2.30259
1706	10	4	C	Late	C-Birds	Late-Birds	64	0.0207101	0.00591716	2.07101	0.591716	-0.36858	0.775191
1707	10	4	C	Late	C-Both	Late-Both	64	0.00591716	0.00443787	0.591716	0.443787	-0.609198	-0.36858
1708	10	4	C	Pio	C-Bats	Pio -Bats	64	0.00147929	0.00147929	0.147929	0.147929	-1.39461	-1.39461
1709	10	4	C	Pio	C-Birds	Pio -Birds	64	0.00887574	0.00443787	0.887574	0.443787	-0.609198	-0.0125038
1710	10	4	C	Pio	C-Both	Pio -Both	64	0.00443787	0.00147929	0.443787	0.147929	-1.39461	-0.609198
1711	11	4	P	Late	P-Bats	Late-Bats	64	0	0	0	0	-2.30259	-2.30259
1712	11	4	P	Late	P-Birds	Late-Birds	64	0.0515098	0.0071048	5.15098	0.71048	-0.210129	1.65841
1713	11	4	P	Late	P-Both	Late-Both	64	0.0071048	0.0035524	0.71048	0.35524	-0.786931	-0.210129
1714	11	4	P	Pio	P-Bats	Pio -Bats	64	0	0	0	0	-2.30259	-2.30259
1715	11	4	P	Pio	P-Birds	Pio -Birds	64	0.0017762	0.0017762	0.17762	0.17762	-1.2815	-1.2815
1716	11	4	P	Pio	P-Both	Pio -Both	64	0.0035524	0.0035524	0.35524	0.35524	-0.786931	-0.786931
1717	12	4	P	Late	P-Bats	Late-Bats	64	0	0	0	0	-2.30259	-2.30259
1718	12	4	P	Late	P-Birds	Late-Birds	64	0.0017762	0.0017762	0.17762	0.17762	-1.2815	-1.2815
1719	12	4	P	Late	P-Both	Late-Both	64	0	0	0	0	-2.30259	-2.30259
1720	12	4	P	Pio	P-Bats	Pio -Bats	64	0	0	0	0	-2.30259	-2.30259
1721	12	4	P	Pio	P-Birds	Pio -Birds	64	0	0	0	0	-2.30259	-2.30259
1722	12	4	P	Pio	P-Both	Pio -Both	64	0.0124334	0.0017762	1.24334	0.17762	-1.2815	0.295159
1723	13	5	P	Late	P-Bats	Late-Bats	64	0	0	0	0	-2.30259	-2.30259
1724	13	5	P	Late	P-Birds	Late-Birds	64	0.053286	0.0035524	5.3286	0.35524	-0.786931	1.69168
1725	13	5	P	Late	P-Both	Late-Both	64	0	0	0	0	-2.30259	-2.30259
1726	13	5	P	Pio	P-Bats	Pio -Bats	64	0	0	0	0	-2.30259	-2.30259
1727	13	5	P	Pio	P-Birds	Pio -Birds	64	0.0053286	0.0035524	0.53286	0.35524	-0.786931	-0.457507
1728	13	5	P	Pio	P-Both	Pio -Both	64	0.0017762	0.0017762	0.17762	0.17762	-1.2815	-1.2815
1729	14	5	P	Late	P-Bats	Late-Bats	64	0	0	0	0	-2.30259	-2.30259
1730	14	5	P	Late	P-Birds	Late-Birds	64	0.0230906	0.0035524	2.30906	0.35524	-0.786931	0.879236
1731	14	5	P	Late	P-Both	Late-Both	64	0	0	0	0	-2.30259	-2.30259
1732	14	5	P	Pio	P-Bats	Pio -Bats	64	0	0	0	0	-2.30259	-2.30259
1733	14	5	P	Pio	P-Birds	Pio -Birds	64	0.0017762	0.0017762	0.17762	0.17762	-1.2815	-1.2815
1734	14	5	P	Pio	P-Both	Pio -Both	64	0	0	0	0	-2.30259	-2.30259
1735	15	5	C	Late	C-Bats	Late-Bats	64	0	0	0	0	-2.30259	-2.30259
1736	15	5	C	Late	C-Birds	Late-Birds	64	0.00739645	0.00147929	0.739645	0.147929	-1.39461	-0.174776
1737	15	5	C	Late	C-Both	Late-Both	64	0	0	0	0	-2.30259	-2.30259
1738	15	5	C	Pio	C-Bats	Pio -Bats	64	0	0.00147929	0	0.147929	-1.39461	-2.30259
1739	15	5	C	Pio	C-Birds	Pio -Birds	64	0.00147929	0.00295858	0.147929	0.295858	-0.9267	-1.39461
1740	15	5	C	Pio	C-Both	Pio -Both	64	0.00147929	0.00295858	0.147929	0.295858	-0.9267	-1.39461
1741	16	5	P	Late	P-Bats	Late-Bats	64	0	0	0	0	-2.30259	-2.30259
1742	16	5	P	Late	P-Birds	Late-Birds	64	0.0106572	0.0017762	1.06572	0.17762	-1.2815	0.153338
1743	16	5	P	Late	P-Both	Late-Both	64	0	0	0	0	-2.30259	-2.30259
1744	16	5	P	Pio	P-Bats	Pio -Bats	64	0	0	0	0	-2.30259	-2.30259
1745	16	5	P	Pio	P-Birds	Pio -Birds	64	0	0	0	0	-2.30259	-2.30259
1746	16	5	P	Pio	P-Both	Pio -Both	64	0.0035524	0.0017762	0.35524	0.17762	-1.2815	-0.786931
1747	17	6	C	Late	C-Bats	Late-Bats	64	0	0	0	0	-2.30259	-2.30259
1748	17	6	C	Late	C-Birds	Late-Birds	64	0.00295858	0.00147929	0.295858	0.147929	-1.39461	-0.9267
1749	17	6	C	Late	C-Both	Late-Both	64	0	0	0	0	-2.30259	-2.30259
1750	17	6	C	Pio	C-Bats	Pio -Bats	64	0	0	0	0	-2.30259	-2.30259
1751	17	6	C	Pio	C-Birds	Pio -Birds	64	0.00147929	0.00147929	0.147929	0.147929	-1.39461	-1.39461
1752	17	6	C	Pio	C-Both	Pio -Both	64	0.00147929	0.00147929	0.147929	0.147929	-1.39461	-1.39461
1753	18	6	P	Late	P-Bats	Late-Bats	64	0	0	0	0	-2.30259	-2.30259
1754	18	6	P	Late	P-Birds	Late-Birds	64	0.0213144	0.0017762	2.13144	0.17762	-1.2815	0.802647
1755	18	6	P	Late	P-Both	Late-Both	64	0	0	0	0	-2.30259	-2.30259
1756	18	6	P	Pio	P-Bats	Pio -Bats	64	0	0	0	0	-2.30259	-2.30259
1757	18	6	P	Pio	P-Birds	Pio -Birds	64	0.0071048	0.0053286	0.71048	0.53286	-0.457507	-0.210129
1758	18	6	P	Pio	P-Both	Pio -Both	64	0	0	0	0	-2.30259	-2.30259
1759	19	7	C	Late	C-Bats	Late-Bats	64	0	0	0	0	-2.30259	-2.30259
1760	19	7	C	Late	C-Birds	Late-Birds	64	0.0133136	0.00147929	1.33136	0.147929	-1.39461	0.358626
1761	19	7	C	Late	C-Both	Late-Both	64	0.00147929	0.00147929	0.147929	0.147929	-1.39461	-1.39461
1762	19	7	C	Pio	C-Bats	Pio -Bats	64	0	0	0	0	-2.30259	-2.30259
1763	19	7	C	Pio	C-Birds	Pio -Birds	64	0	0	0	0	-2.30259	-2.30259
1764	19	7	C	Pio	C-Both	Pio -Both	64	0.00295858	0.00295858	0.295858	0.295858	-0.9267	-0.9267
1765	20	7	P	Late	P-Bats	Late-Bats	64	0	0	0	0	-2.30259	-2.30259
1766	20	7	P	Late	P-Birds	Late-Birds	64	0.0106572	0.0017762	1.06572	0.17762	-1.2815	0.153338
1767	20	7	P	Late	P-Both	Late-Both	64	0	0	0	0	-2.30259	-2.30259
1768	20	7	P	Pio	P-Bats	Pio -Bats	64	0.0017762	0.0035524	0.17762	0.35524	-0.786931	-1.2815
1769	20	7	P	Pio	P-Birds	Pio -Birds	64	0.0035524	0.0035524	0.35524	0.35524	-0.786931	-0.786931
1770	20	7	P	Pio	P-Both	Pio -Both	64	0.0017762	0.0017762	0.17762	0.17762	-1.2815	-1.2815
1771	21	7	P	Late	P-Bats	Late-Bats	64	0	0	0	0	-2.30259	-2.30259
1772	21	7	P	Late	P-Birds	Late-Birds	64	0.017762	0.0017762	1.7762	0.17762	-1.2815	0.629248
1773	21	7	P	Late	P-Both	Late-Both	64	0	0	0	0	-2.30259	-2.30259
1774	21	7	P	Pio	P-Bats	Pio -Bats	64	0.0017762	0.0017762	0.17762	0.17762	-1.2815	-1.2815
1775	21	7	P	Pio	P-Birds	Pio -Birds	64	0.0017762	0.0017762	0.17762	0.17762	-1.2815	-1.2815
1776	21	7	P	Pio	P-Both	Pio -Both	64	0.0035524	0.0035524	0.35524	0.35524	-0.786931	-0.786931
1777	22	8	P	Late	P-Bats	Late-Bats	64	0	0	0	0	-2.30259	-2.30259
1778	22	8	P	Late	P-Birds	Late-Birds	64	0.0035524	0.0017762	0.35524	0.17762	-1.2815	-0.786931
1779	22	8	P	Late	P-Both	Late-Both	64	0	0	0	0	-2.30259	-2.30259
1780	22	8	P	Pio	P-Bats	Pio -Bats	64	0.0053286	0.0035524	0.53286	0.35524	-0.786931	-0.457507
1781	22	8	P	Pio	P-Birds	Pio -Birds	64	0.0142096	0.0035524	1.42096	0.35524	-0.786931	0.419341
1782	22	8	P	Pio	P-Both	Pio -Both	64	0.0071048	0.0035524	0.71048	0.35524	-0.786931	-0.210129
1783	23	8	P	Late	P-Bats	Late-Bats	64	0	0	0	0	-2.30259	-2.30259
1784	23	8	P	Late	P-Birds	Late-Birds	64	0.0017762	0.0017762	0.17762	0.17762	-1.2815	-1.2815
1785	23	8	P	Late	P-Both	Late-Both	64	0	0	0	0	-2.30259	-2.30259
1786	23	8	P	Pio	P-Bats	Pio -Bats	64	0.0071048	0.0035524	0.71048	0.35524	-0.786931	-0.210129
1787	23	8	P	Pio	P-Birds	Pio -Birds	64	0.0017762	0.0035524	0.17762	0.35524	-0.786931	-1.2815
1788	23	8	P	Pio	P-Both	Pio -Both	64	0.0017762	0.0017762	0.17762	0.17762	-1.2815	-1.2815
1789	24	8	C	Late	C-Bats	Late-Bats	64	0	0	0	0	-2.30259	-2.30259
1790	24	8	C	Late	C-Birds	Late-Birds	64	0.00739645	0.00295858	0.739645	0.295858	-0.9267	-0.174776
1791	24	8	C	Late	C-Both	Late-Both	64	0	0	0	0	-2.30259	-2.30259
1792	24	8	C	Pio	C-Bats	Pio -Bats	64	0	0	0	0	-2.30259	-2.30259
1793	24	8	C	Pio	C-Birds	Pio -Birds	64	0.00147929	0.00147929	0.147929	0.147929	-1.39461	-1.39461
1794	24	8	C	Pio	C-Both	Pio -Both	64	0.0207101	0.00443787	2.07101	0.443787	-0.609198	0.775191
1795	1	1	C	Late	C-Bats	Late-Bats	70	0	0	0	0	-2.30259	-2.30259
1796	1	1	C	Late	C-Birds	Late-Birds	70	0.0399408	0.00443787	3.99408	0.443787	-0.609198	1.40954
1797	1	1	C	Late	C-Both	Late-Both	70	0.0133136	0.00147929	1.33136	0.147929	-1.39461	0.358626
1798	1	1	C	Pio	C-Bats	Pio -Bats	70	0.00739645	0.00147929	0.739645	0.147929	-1.39461	-0.174776
1799	1	1	C	Pio	C-Birds	Pio -Birds	70	0.00887574	0.00443787	0.887574	0.443787	-0.609198	-0.0125038
1800	1	1	C	Pio	C-Both	Pio -Both	70	0.0192308	0.00443787	1.92308	0.443787	-0.609198	0.70462
1801	2	1	P	Late	P-Bats	Late-Bats	70	0	0	0	0	-2.30259	-2.30259
1802	2	1	P	Late	P-Birds	Late-Birds	70	0.0568384	0.0071048	5.68384	0.71048	-0.210129	1.75507
1803	2	1	P	Late	P-Both	Late-Both	70	0.0053286	0.0035524	0.53286	0.35524	-0.786931	-0.457507
1804	2	1	P	Pio	P-Bats	Pio -Bats	70	0.00888099	0.0017762	0.888099	0.17762	-1.2815	-0.0119719
1805	2	1	P	Pio	P-Birds	Pio -Birds	70	0.0106572	0.0071048	1.06572	0.71048	-0.210129	0.153338
1806	2	1	P	Pio	P-Both	Pio -Both	70	0.0124334	0.0053286	1.24334	0.53286	-0.457507	0.295159
1807	4	2	P	Late	P-Bats	Late-Bats	70	0	0	0	0	-2.30259	-2.30259
1808	4	2	P	Late	P-Birds	Late-Birds	70	0.0284192	0.0035524	2.84192	0.35524	-0.786931	1.07906
1809	4	2	P	Late	P-Both	Late-Both	70	0.0017762	0.0035524	0.17762	0.35524	-0.786931	-1.2815
1810	4	2	P	Pio	P-Bats	Pio -Bats	70	0.0017762	0.0017762	0.17762	0.17762	-1.2815	-1.2815
1811	4	2	P	Pio	P-Birds	Pio -Birds	70	0.0071048	0.0017762	0.71048	0.17762	-1.2815	-0.210129
1812	4	2	P	Pio	P-Both	Pio -Both	70	0.0035524	0.0035524	0.35524	0.35524	-0.786931	-0.786931
1813	5	2	P	Late	P-Bats	Late-Bats	70	0	0	0	0	-2.30259	-2.30259
1814	5	2	P	Late	P-Birds	Late-Birds	70	0.0461812	0.0053286	4.61812	0.53286	-0.457507	1.55141
1815	5	2	P	Late	P-Both	Late-Both	70	0	0	0	0	-2.30259	-2.30259
1816	5	2	P	Pio	P-Bats	Pio -Bats	70	0	0	0	0	-2.30259	-2.30259
1817	5	2	P	Pio	P-Birds	Pio -Birds	70	0.0035524	0.0035524	0.35524	0.35524	-0.786931	-0.786931
1818	5	2	P	Pio	P-Both	Pio -Both	70	0.00888099	0.0035524	0.888099	0.35524	-0.786931	-0.0119719
1819	6	2	C	Late	C-Bats	Late-Bats	70	0	0	0	0	-2.30259	-2.30259
1820	6	2	C	Late	C-Birds	Late-Birds	70	0.00443787	0.00443787	0.443787	0.443787	-0.609198	-0.609198
1821	6	2	C	Late	C-Both	Late-Both	70	0.00295858	0.00147929	0.295858	0.147929	-1.39461	-0.9267
1822	6	2	C	Pio	C-Bats	Pio -Bats	70	0.00147929	0.00147929	0.147929	0.147929	-1.39461	-1.39461
1823	6	2	C	Pio	C-Birds	Pio -Birds	70	0.00147929	0.00295858	0.147929	0.295858	-0.9267	-1.39461
1824	6	2	C	Pio	C-Both	Pio -Both	70	0.00591716	0.00147929	0.591716	0.147929	-1.39461	-0.36858
1825	7	3	P	Late	P-Bats	Late-Bats	70	0	0	0	0	-2.30259	-2.30259
1826	7	3	P	Late	P-Birds	Late-Birds	70	0.0728242	0.0124334	7.28242	1.24334	0.295159	1.9991
1827	7	3	P	Late	P-Both	Late-Both	70	0	0	0	0	-2.30259	-2.30259
1828	7	3	P	Pio	P-Bats	Pio -Bats	70	0.0017762	0.0017762	0.17762	0.17762	-1.2815	-1.2815
1829	7	3	P	Pio	P-Birds	Pio -Birds	70	0.0142096	0.0071048	1.42096	0.71048	-0.210129	0.419341
1830	7	3	P	Pio	P-Both	Pio -Both	70	0.0017762	0.0017762	0.17762	0.17762	-1.2815	-1.2815
1831	8	3	C	Late	C-Bats	Late-Bats	70	0	0	0	0	-2.30259	-2.30259
1832	8	3	C	Late	C-Birds	Late-Birds	70	0.00591716	0.00591716	0.591716	0.591716	-0.36858	-0.36858
1833	8	3	C	Late	C-Both	Late-Both	70	0.00591716	0.00295858	0.591716	0.295858	-0.9267	-0.36858
1834	8	3	C	Pio	C-Bats	Pio -Bats	70	0.00147929	0.00147929	0.147929	0.147929	-1.39461	-1.39461
1835	8	3	C	Pio	C-Birds	Pio -Birds	70	0.00147929	0.00147929	0.147929	0.147929	-1.39461	-1.39461
1836	8	3	C	Pio	C-Both	Pio -Both	70	0.010355	0.00591716	1.0355	0.591716	-0.36858	0.127076
1837	9	3	P	Late	P-Bats	Late-Bats	70	0	0	0	0	-2.30259	-2.30259
1838	9	3	P	Late	P-Birds	Late-Birds	70	0.044405	0.0106572	4.4405	1.06572	0.153338	1.51304
1839	9	3	P	Late	P-Both	Late-Both	70	0	0	0	0	-2.30259	-2.30259
1840	9	3	P	Pio	P-Bats	Pio -Bats	70	0	0	0	0	-2.30259	-2.30259
1841	9	3	P	Pio	P-Birds	Pio -Birds	70	0	0	0	0	-2.30259	-2.30259
1842	9	3	P	Pio	P-Both	Pio -Both	70	0.0035524	0.0035524	0.35524	0.35524	-0.786931	-0.786931
1843	10	4	C	Late	C-Bats	Late-Bats	70	0	0	0	0	-2.30259	-2.30259
1844	10	4	C	Late	C-Birds	Late-Birds	70	0.0428994	0.010355	4.28994	1.0355	0.127076	1.47932
1845	10	4	C	Late	C-Both	Late-Both	70	0.00591716	0.00443787	0.591716	0.443787	-0.609198	-0.36858
1846	10	4	C	Pio	C-Bats	Pio -Bats	70	0.00147929	0.00147929	0.147929	0.147929	-1.39461	-1.39461
1847	10	4	C	Pio	C-Birds	Pio -Birds	70	0.0236686	0.00443787	2.36686	0.443787	-0.609198	0.902948
1848	10	4	C	Pio	C-Both	Pio -Both	70	0.00443787	0.00147929	0.443787	0.147929	-1.39461	-0.609198
1849	11	4	P	Late	P-Bats	Late-Bats	70	0	0	0	0	-2.30259	-2.30259
1850	11	4	P	Late	P-Birds	Late-Birds	70	0.104796	0.0142096	10.4796	1.42096	0.419341	2.35893
1851	11	4	P	Late	P-Both	Late-Both	70	0.00888099	0.0035524	0.888099	0.35524	-0.786931	-0.0119719
1852	11	4	P	Pio	P-Bats	Pio -Bats	70	0	0	0	0	-2.30259	-2.30259
1853	11	4	P	Pio	P-Birds	Pio -Birds	70	0.0071048	0.0035524	0.71048	0.35524	-0.786931	-0.210129
1854	11	4	P	Pio	P-Both	Pio -Both	70	0.0035524	0.0035524	0.35524	0.35524	-0.786931	-0.786931
1855	12	4	P	Late	P-Bats	Late-Bats	70	0	0	0	0	-2.30259	-2.30259
1856	12	4	P	Late	P-Birds	Late-Birds	70	0.0230906	0.0053286	2.30906	0.53286	-0.457507	0.879236
1857	12	4	P	Late	P-Both	Late-Both	70	0	0	0	0	-2.30259	-2.30259
1858	12	4	P	Pio	P-Bats	Pio -Bats	70	0	0	0	0	-2.30259	-2.30259
1859	12	4	P	Pio	P-Birds	Pio -Birds	70	0	0	0	0	-2.30259	-2.30259
1860	12	4	P	Pio	P-Both	Pio -Both	70	0.0124334	0.0017762	1.24334	0.17762	-1.2815	0.295159
1861	13	5	P	Late	P-Bats	Late-Bats	70	0	0	0	0	-2.30259	-2.30259
1862	13	5	P	Late	P-Birds	Late-Birds	70	0.0568384	0.0071048	5.68384	0.71048	-0.210129	1.75507
1863	13	5	P	Late	P-Both	Late-Both	70	0.0017762	0.0017762	0.17762	0.17762	-1.2815	-1.2815
1864	13	5	P	Pio	P-Bats	Pio -Bats	70	0	0	0	0	-2.30259	-2.30259
1865	13	5	P	Pio	P-Birds	Pio -Birds	70	0.00888099	0.0035524	0.888099	0.35524	-0.786931	-0.0119719
1866	13	5	P	Pio	P-Both	Pio -Both	70	0.0017762	0.0017762	0.17762	0.17762	-1.2815	-1.2815
1867	14	5	P	Late	P-Bats	Late-Bats	70	0	0	0	0	-2.30259	-2.30259
1868	14	5	P	Late	P-Birds	Late-Birds	70	0.026643	0.0035524	2.6643	0.35524	-0.786931	1.01679
1869	14	5	P	Late	P-Both	Late-Both	70	0	0	0	0	-2.30259	-2.30259
1870	14	5	P	Pio	P-Bats	Pio -Bats	70	0	0	0	0	-2.30259	-2.30259
1871	14	5	P	Pio	P-Birds	Pio -Birds	70	0.0017762	0.0017762	0.17762	0.17762	-1.2815	-1.2815
1872	14	5	P	Pio	P-Both	Pio -Both	70	0	0	0	0	-2.30259	-2.30259
1873	15	5	C	Late	C-Bats	Late-Bats	70	0	0	0	0	-2.30259	-2.30259
1874	15	5	C	Late	C-Birds	Late-Birds	70	0.00887574	0.00147929	0.887574	0.147929	-1.39461	-0.0125038
1875	15	5	C	Late	C-Both	Late-Both	70	0	0	0	0	-2.30259	-2.30259
1876	15	5	C	Pio	C-Bats	Pio -Bats	70	0	0.00147929	0	0.147929	-1.39461	-2.30259
1877	15	5	C	Pio	C-Birds	Pio -Birds	70	0.00147929	0.00295858	0.147929	0.295858	-0.9267	-1.39461
1878	15	5	C	Pio	C-Both	Pio -Both	70	0.00147929	0.00295858	0.147929	0.295858	-0.9267	-1.39461
1879	16	5	P	Late	P-Bats	Late-Bats	70	0	0	0	0	-2.30259	-2.30259
1880	16	5	P	Late	P-Birds	Late-Birds	70	0.0195382	0.0035524	1.95382	0.35524	-0.786931	0.719701
1881	16	5	P	Late	P-Both	Late-Both	70	0	0	0	0	-2.30259	-2.30259
1882	16	5	P	Pio	P-Bats	Pio -Bats	70	0	0	0	0	-2.30259	-2.30259
1883	16	5	P	Pio	P-Birds	Pio -Birds	70	0	0	0	0	-2.30259	-2.30259
1884	16	5	P	Pio	P-Both	Pio -Both	70	0.0035524	0.0017762	0.35524	0.17762	-1.2815	-0.786931
1885	17	6	C	Late	C-Bats	Late-Bats	70	0	0	0	0	-2.30259	-2.30259
1886	17	6	C	Late	C-Birds	Late-Birds	70	0.00739645	0.00147929	0.739645	0.147929	-1.39461	-0.174776
1887	17	6	C	Late	C-Both	Late-Both	70	0	0	0	0	-2.30259	-2.30259
1888	17	6	C	Pio	C-Bats	Pio -Bats	70	0	0	0	0	-2.30259	-2.30259
1889	17	6	C	Pio	C-Birds	Pio -Birds	70	0.00443787	0.00147929	0.443787	0.147929	-1.39461	-0.609198
1890	17	6	C	Pio	C-Both	Pio -Both	70	0.00147929	0.00147929	0.147929	0.147929	-1.39461	-1.39461
1891	18	6	P	Late	P-Bats	Late-Bats	70	0	0	0	0	-2.30259	-2.30259
1892	18	6	P	Late	P-Birds	Late-Birds	70	0.0230906	0.0017762	2.30906	0.17762	-1.2815	0.879236
1893	18	6	P	Late	P-Both	Late-Both	70	0	0	0	0	-2.30259	-2.30259
1894	18	6	P	Pio	P-Bats	Pio -Bats	70	0	0	0	0	-2.30259	-2.30259
1895	18	6	P	Pio	P-Birds	Pio -Birds	70	0.0106572	0.0053286	1.06572	0.53286	-0.457507	0.153338
1896	18	6	P	Pio	P-Both	Pio -Both	70	0	0	0	0	-2.30259	-2.30259
1897	19	7	C	Late	C-Bats	Late-Bats	70	0	0	0	0	-2.30259	-2.30259
1898	19	7	C	Late	C-Birds	Late-Birds	70	0.0162722	0.00295858	1.62722	0.295858	-0.9267	0.546513
1899	19	7	C	Late	C-Both	Late-Both	70	0.00147929	0.00147929	0.147929	0.147929	-1.39461	-1.39461
1900	19	7	C	Pio	C-Bats	Pio -Bats	70	0	0	0	0	-2.30259	-2.30259
1901	19	7	C	Pio	C-Birds	Pio -Birds	70	0.00147929	0.00147929	0.147929	0.147929	-1.39461	-1.39461
1902	19	7	C	Pio	C-Both	Pio -Both	70	0.00295858	0.00295858	0.295858	0.295858	-0.9267	-0.9267
1903	20	7	P	Late	P-Bats	Late-Bats	70	0	0	0	0	-2.30259	-2.30259
1904	20	7	P	Late	P-Birds	Late-Birds	70	0.0195382	0.0053286	1.95382	0.53286	-0.457507	0.719701
1905	20	7	P	Late	P-Both	Late-Both	70	0	0	0	0	-2.30259	-2.30259
1906	20	7	P	Pio	P-Bats	Pio -Bats	70	0.0017762	0.0035524	0.17762	0.35524	-0.786931	-1.2815
1907	20	7	P	Pio	P-Birds	Pio -Birds	70	0.0106572	0.0053286	1.06572	0.53286	-0.457507	0.153338
1908	20	7	P	Pio	P-Both	Pio -Both	70	0.0017762	0.0017762	0.17762	0.17762	-1.2815	-1.2815
1909	21	7	P	Late	P-Bats	Late-Bats	70	0	0	0	0	-2.30259	-2.30259
1910	21	7	P	Late	P-Birds	Late-Birds	70	0.0284192	0.0017762	2.84192	0.17762	-1.2815	1.07906
1911	21	7	P	Late	P-Both	Late-Both	70	0	0	0	0	-2.30259	-2.30259
1912	21	7	P	Pio	P-Bats	Pio -Bats	70	0.0017762	0.0017762	0.17762	0.17762	-1.2815	-1.2815
1913	21	7	P	Pio	P-Birds	Pio -Birds	70	0.0017762	0.0017762	0.17762	0.17762	-1.2815	-1.2815
1914	21	7	P	Pio	P-Both	Pio -Both	70	0.0053286	0.0035524	0.53286	0.35524	-0.786931	-0.457507
1915	22	8	P	Late	P-Bats	Late-Bats	70	0	0	0	0	-2.30259	-2.30259
1916	22	8	P	Late	P-Birds	Late-Birds	70	0.00888099	0.0017762	0.888099	0.17762	-1.2815	-0.0119719
1917	22	8	P	Late	P-Both	Late-Both	70	0	0	0	0	-2.30259	-2.30259
1918	22	8	P	Pio	P-Bats	Pio -Bats	70	0.0035524	0.0035524	0.35524	0.35524	-0.786931	-0.786931
1919	22	8	P	Pio	P-Birds	Pio -Birds	70	0.0142096	0.0035524	1.42096	0.35524	-0.786931	0.419341
1920	22	8	P	Pio	P-Both	Pio -Both	70	0.0071048	0.0035524	0.71048	0.35524	-0.786931	-0.210129
1921	23	8	P	Late	P-Bats	Late-Bats	70	0	0	0	0	-2.30259	-2.30259
1922	23	8	P	Late	P-Birds	Late-Birds	70	0.0053286	0.0035524	0.53286	0.35524	-0.786931	-0.457507
1923	23	8	P	Late	P-Both	Late-Both	70	0	0	0	0	-2.30259	-2.30259
1924	23	8	P	Pio	P-Bats	Pio -Bats	70	0.0071048	0.0035524	0.71048	0.35524	-0.786931	-0.210129
1925	23	8	P	Pio	P-Birds	Pio -Birds	70	0.0017762	0.0035524	0.17762	0.35524	-0.786931	-1.2815
1926	23	8	P	Pio	P-Both	Pio -Both	70	0.0017762	0.0017762	0.17762	0.17762	-1.2815	-1.2815
1927	24	8	C	Late	C-Bats	Late-Bats	70	0	0	0	0	-2.30259	-2.30259
1928	24	8	C	Late	C-Birds	Late-Birds	70	0.0118343	0.00295858	1.18343	0.295858	-0.9267	0.249538
1929	24	8	C	Late	C-Both	Late-Both	70	0	0	0	0	-2.30259	-2.30259
1930	24	8	C	Pio	C-Bats	Pio -Bats	70	0	0	0	0	-2.30259	-2.30259
1931	24	8	C	Pio	C-Birds	Pio -Birds	70	0.00147929	0.00147929	0.147929	0.147929	-1.39461	-1.39461
1932	24	8	C	Pio	C-Both	Pio -Both	70	0.0207101	0.00443787	2.07101	0.443787	-0.609198	0.775191
1933	1	1	C	Late	C-Bats	Late-Bats	76	0	0	0	0	-2.30259	-2.30259
1934	1	1	C	Late	C-Birds	Late-Birds	76	0.0414201	0.00443787	4.14201	0.443787	-0.609198	1.44504
1935	1	1	C	Late	C-Both	Late-Both	76	0.0133136	0.00147929	1.33136	0.147929	-1.39461	0.358626
1936	1	1	C	Pio	C-Bats	Pio -Bats	76	0.00739645	0.00147929	0.739645	0.147929	-1.39461	-0.174776
1937	1	1	C	Pio	C-Birds	Pio -Birds	76	0.00887574	0.00443787	0.887574	0.443787	-0.609198	-0.0125038
1938	1	1	C	Pio	C-Both	Pio -Both	76	0.0192308	0.00443787	1.92308	0.443787	-0.609198	0.70462
1939	2	1	P	Late	P-Bats	Late-Bats	76	0	0	0	0	-2.30259	-2.30259
1940	2	1	P	Late	P-Birds	Late-Birds	76	0.079929	0.00888099	7.9929	0.888099	-0.0119719	2.09099
1941	2	1	P	Late	P-Both	Late-Both	76	0.0053286	0.0035524	0.53286	0.35524	-0.786931	-0.457507
1942	2	1	P	Pio	P-Bats	Pio -Bats	76	0.00888099	0.0017762	0.888099	0.17762	-1.2815	-0.0119719
1943	2	1	P	Pio	P-Birds	Pio -Birds	76	0.0106572	0.0071048	1.06572	0.71048	-0.210129	0.153338
1944	2	1	P	Pio	P-Both	Pio -Both	76	0.0124334	0.0053286	1.24334	0.53286	-0.457507	0.295159
1945	4	2	P	Late	P-Bats	Late-Bats	76	0	0	0	0	-2.30259	-2.30259
1946	4	2	P	Late	P-Birds	Late-Birds	76	0.0284192	0.0035524	2.84192	0.35524	-0.786931	1.07906
1947	4	2	P	Late	P-Both	Late-Both	76	0.0017762	0.0035524	0.17762	0.35524	-0.786931	-1.2815
1948	4	2	P	Pio	P-Bats	Pio -Bats	76	0.0017762	0.0017762	0.17762	0.17762	-1.2815	-1.2815
1949	4	2	P	Pio	P-Birds	Pio -Birds	76	0.0071048	0.0017762	0.71048	0.17762	-1.2815	-0.210129
1950	4	2	P	Pio	P-Both	Pio -Both	76	0.0035524	0.0035524	0.35524	0.35524	-0.786931	-0.786931
1951	5	2	P	Late	P-Bats	Late-Bats	76	0	0	0	0	-2.30259	-2.30259
1952	5	2	P	Late	P-Birds	Late-Birds	76	0.0461812	0.0053286	4.61812	0.53286	-0.457507	1.55141
1953	5	2	P	Late	P-Both	Late-Both	76	0	0	0	0	-2.30259	-2.30259
1954	5	2	P	Pio	P-Bats	Pio -Bats	76	0	0	0	0	-2.30259	-2.30259
1955	5	2	P	Pio	P-Birds	Pio -Birds	76	0.0035524	0.0035524	0.35524	0.35524	-0.786931	-0.786931
1956	5	2	P	Pio	P-Both	Pio -Both	76	0.00888099	0.0035524	0.888099	0.35524	-0.786931	-0.0119719
1957	6	2	C	Late	C-Bats	Late-Bats	76	0	0	0	0	-2.30259	-2.30259
1958	6	2	C	Late	C-Birds	Late-Birds	76	0.00443787	0.00443787	0.443787	0.443787	-0.609198	-0.609198
1959	6	2	C	Late	C-Both	Late-Both	76	0.00295858	0.00147929	0.295858	0.147929	-1.39461	-0.9267
1960	6	2	C	Pio	C-Bats	Pio -Bats	76	0.00147929	0.00147929	0.147929	0.147929	-1.39461	-1.39461
1961	6	2	C	Pio	C-Birds	Pio -Birds	76	0.00147929	0.00295858	0.147929	0.295858	-0.9267	-1.39461
1962	6	2	C	Pio	C-Both	Pio -Both	76	0.00591716	0.00147929	0.591716	0.147929	-1.39461	-0.36858
1963	7	3	P	Late	P-Bats	Late-Bats	76	0	0	0	0	-2.30259	-2.30259
1964	7	3	P	Late	P-Birds	Late-Birds	76	0.0728242	0.0124334	7.28242	1.24334	0.295159	1.9991
1965	7	3	P	Late	P-Both	Late-Both	76	0	0	0	0	-2.30259	-2.30259
1966	7	3	P	Pio	P-Bats	Pio -Bats	76	0.0017762	0.0017762	0.17762	0.17762	-1.2815	-1.2815
1967	7	3	P	Pio	P-Birds	Pio -Birds	76	0.0159858	0.0071048	1.59858	0.71048	-0.210129	0.529792
1968	7	3	P	Pio	P-Both	Pio -Both	76	0.0017762	0.0017762	0.17762	0.17762	-1.2815	-1.2815
1969	8	3	C	Late	C-Bats	Late-Bats	76	0	0	0	0	-2.30259	-2.30259
1970	8	3	C	Late	C-Birds	Late-Birds	76	0.00591716	0.00591716	0.591716	0.591716	-0.36858	-0.36858
1971	8	3	C	Late	C-Both	Late-Both	76	0.00591716	0.00295858	0.591716	0.295858	-0.9267	-0.36858
1972	8	3	C	Pio	C-Bats	Pio -Bats	76	0.00147929	0.00147929	0.147929	0.147929	-1.39461	-1.39461
1973	8	3	C	Pio	C-Birds	Pio -Birds	76	0.00147929	0.00147929	0.147929	0.147929	-1.39461	-1.39461
1974	8	3	C	Pio	C-Both	Pio -Both	76	0.010355	0.00591716	1.0355	0.591716	-0.36858	0.127076
1975	9	3	P	Late	P-Bats	Late-Bats	76	0	0	0	0	-2.30259	-2.30259
1976	9	3	P	Late	P-Birds	Late-Birds	76	0.044405	0.0106572	4.4405	1.06572	0.153338	1.51304
1977	9	3	P	Late	P-Both	Late-Both	76	0	0	0	0	-2.30259	-2.30259
1978	9	3	P	Pio	P-Bats	Pio -Bats	76	0	0	0	0	-2.30259	-2.30259
1979	9	3	P	Pio	P-Birds	Pio -Birds	76	0.0017762	0.0017762	0.17762	0.17762	-1.2815	-1.2815
1980	9	3	P	Pio	P-Both	Pio -Both	76	0.0035524	0.0035524	0.35524	0.35524	-0.786931	-0.786931
1981	10	4	C	Late	C-Bats	Late-Bats	76	0	0	0	0	-2.30259	-2.30259
1982	10	4	C	Late	C-Birds	Late-Birds	76	0.056213	0.0118343	5.6213	1.18343	0.249538	1.7442
1983	10	4	C	Late	C-Both	Late-Both	76	0.00591716	0.00443787	0.591716	0.443787	-0.609198	-0.36858
1984	10	4	C	Pio	C-Bats	Pio -Bats	76	0.00147929	0.00147929	0.147929	0.147929	-1.39461	-1.39461
1985	10	4	C	Pio	C-Birds	Pio -Birds	76	0.0310651	0.00443787	3.10651	0.443787	-0.609198	1.16518
1986	10	4	C	Pio	C-Both	Pio -Both	76	0.00443787	0.00147929	0.443787	0.147929	-1.39461	-0.609198
1987	11	4	P	Late	P-Bats	Late-Bats	76	0	0	0	0	-2.30259	-2.30259
1988	11	4	P	Late	P-Birds	Late-Birds	76	0.111901	0.0142096	11.1901	1.42096	0.419341	2.42392
1989	11	4	P	Late	P-Both	Late-Both	76	0.0106572	0.0035524	1.06572	0.35524	-0.786931	0.153338
1990	11	4	P	Pio	P-Bats	Pio -Bats	76	0	0	0	0	-2.30259	-2.30259
1991	11	4	P	Pio	P-Birds	Pio -Birds	76	0.0071048	0.0035524	0.71048	0.35524	-0.786931	-0.210129
1992	11	4	P	Pio	P-Both	Pio -Both	76	0.0035524	0.0035524	0.35524	0.35524	-0.786931	-0.786931
1993	12	4	P	Late	P-Bats	Late-Bats	76	0	0	0	0	-2.30259	-2.30259
1994	12	4	P	Late	P-Birds	Late-Birds	76	0.0213144	0.0053286	2.13144	0.53286	-0.457507	0.802647
1995	12	4	P	Late	P-Both	Late-Both	76	0	0	0	0	-2.30259	-2.30259
1996	12	4	P	Pio	P-Bats	Pio -Bats	76	0	0	0	0	-2.30259	-2.30259
1997	12	4	P	Pio	P-Birds	Pio -Birds	76	0	0	0	0	-2.30259	-2.30259
1998	12	4	P	Pio	P-Both	Pio -Both	76	0.0124334	0.0017762	1.24334	0.17762	-1.2815	0.295159
1999	13	5	P	Late	P-Bats	Late-Bats	76	0	0	0	0	-2.30259	-2.30259
[truncated: 71 more rows]

## Sheet: Hoja1
Desvest de reclutas
HISTORIA.DE.VIDA	PLANTACION	Animales	Total
Late	C	Bats	0
		Birds	0.0118278					Recruits	Species
		Both	0.00490211		Later succesionals	Controls	Birds	0.306213	0.00982495
	P	Bats	0				Both	0.136095	0.00339004
		Birds	0.0179966				Bats	0	0
		Both	0.0013652			Plantings	Birds	0.568384	0.0125676
Total Late			0.0108372				Both	0.0746004	0.000386817
Pio	C	Bats	0.00196009				Bats	0	0
		Birds	0.00415317		Pioneers	Controls	Birds	0.232249	0.00260108
		Both	0.00807071				Both	0.340237	0.00795118
	P	Bats	0.00218472				Bats	0.0887574	0.00144231
		Birds	0.00399602			Plantings	Birds	0.369449	0.00274719
		Both	0.00340637				Both	0.397869	0.00273929
Total Pio			0.00454541				Bats	0.232682	0.00138149
Total general			0.00834001					SD recruits	SD species
					Later succesionals	Controls	Birds	0.0118278	0.00197411
							Both	0.00490211	0.00154297
							Bats	0	0
						Plantings	Birds	0.0179966	0.00232222
							Both	0.0013652	0.000905065
							Bats	0	0
					Pioneers	Controls	Birds	0.00415317	0.00166962
							Both	0.00807071	0.00174277
							Bats	0.00196009	0.000742746
						Plantings	Birds	0.00399602	0.00173494
							Both	0.00340637	0.00151515
							Bats	0.00218472	0.00132541
